# Supplementary material for: Autoimmune thyroid disease and human health: a systematic review of Mendelian randomization studies
Source: Front Immunol. 2025 Dec 4;16:1689498. doi: 10.3389/fimmu.2025.1689498 (PMC12711731; doi:10.3389/fimmu.2025.1689498)
Supplement: Supplementary file 1 [file DataSheet1.xlsx]

## Sheet: Sheet1
Table S1. the PRISMA checklist.
Table S2. Electronic search strategy.
Table S3. Study selectios.
Table S4. Characteristics of included MR studies for the effects of AITD on human health outcomes.
Table S5. Characteristics of included MR studies for the effects of human health outcomes on AITD.
Table S6. STROBE-MR guidelines of included studies.
Table S7. Synthesis Without Meta-analysis guidelines.
Table S8. Synthesis Without Meta-analysis Rusults.

## Sheet: Table S1
Table S1. the PRISMA checklist.
Section and Topic	Item #	Checklist item	Location where item is reported
TITLE
Title	1	Identify the report as a systematic review.	P1
ABSTRACT
Abstract	2	See the PRISMA 2020 for Abstracts checklist.	P1
INTRODUCTION
Rationale	3	Describe the rationale for the review in the context of existing knowledge.	P2
Objectives	4	Provide an explicit statement of the objective(s) or question(s) the review addresses.	P2
METHODS
Eligibility criteria	5	Specify the inclusion and exclusion criteria for the review and how studies were grouped for the syntheses.	P2
Information sources	6	Specify all databases, registers, websites, organisations, reference lists and other sources searched or consulted to identify studies. Specify the date when each source was last searched or consulted.	P2
Search strategy	7	Present the full search strategies for all databases, registers and websites, including any filters and limits used.	P2
Selection process	8	Specify the methods used to decide whether a study met the inclusion criteria of the review, including how many reviewers screened each record and each report retrieved, whether they worked independently, and if applicable, details of automation tools used in the process.	P2
Data collection process	9	Specify the methods used to collect data from reports, including how many reviewers collected data from each report, whether they worked independently, any processes for obtaining or confirming data from study investigators, and if applicable, details of automation tools used in the process.	P2-3
Data items	10a	List and define all outcomes for which data were sought. Specify whether all results that were compatible with each outcome domain in each study were sought (e.g. for all measures, time points, analyses), and if not, the methods used to decide which results to collect.	P2-3
	10b	List and define all other variables for which data were sought (e.g. participant and intervention characteristics, funding sources). Describe any assumptions made about any missing or unclear information.	P2-3
Study risk of bias assessment	11	Specify the methods used to assess risk of bias in the included studies, including details of the tool(s) used, how many reviewers assessed each study and whether they worked independently, and if applicable, details of automation tools used in the process.	P2-3
Effect measures	12	Specify for each outcome the effect measure(s) (e.g. risk ratio, mean difference) used in the synthesis or presentation of results.	P2-3
Synthesis methods	13a	Describe the processes used to decide which studies were eligible for each synthesis (e.g. tabulating the study intervention characteristics and comparing against the planned groups for each synthesis (item #5)).	P2-3
	13b	Describe any methods required to prepare the data for presentation or synthesis, such as handling of missing summary statistics, or data conversions.	P2-3
	13c	Describe any methods used to tabulate or visually display results of individual studies and syntheses.	P2-3
	13d	Describe any methods used to synthesize results and provide a rationale for the choice(s). If meta-analysis was performed, describe the model(s), method(s) to identify the presence and extent of statistical heterogeneity, and software package(s) used.	P2-3
	13e	Describe any methods used to explore possible causes of heterogeneity among study results (e.g. subgroup analysis, meta-regression).	P2-3
	13f	Describe any sensitivity analyses conducted to assess robustness of the synthesized results.	P2-3
Reporting bias assessment	14	Describe any methods used to assess risk of bias due to missing results in a synthesis (arising from reporting biases).	P2-3
Certainty assessment	15	Describe any methods used to assess certainty (or confidence) in the body of evidence for an outcome.	P2-3
RESULTS
Study selection	16a	Describe the results of the search and selection process, from the number of records identified in the search to the number of studies included in the review, ideally using a flow diagram.	P3
	16b	Cite studies that might appear to meet the inclusion criteria, but which were excluded, and explain why they were excluded.	P3
Study characteristics	17	Cite each included study and present its characteristics.	P3
Risk of bias in studies	18	Present assessments of risk of bias for each included study.	P3-4
Results of individual studies	19	For all outcomes, present, for each study: (a) summary statistics for each group (where appropriate) and (b) an effect estimate and its precision (e.g. confidence/credible interval), ideally using structured tables or plots.	P4-19
Results of syntheses	20a	For each synthesis, briefly summarise the characteristics and risk of bias among contributing studies.	P4-19
	20b	Present results of all statistical syntheses conducted. If meta-analysis was done, present for each the summary estimate and its precision (e.g. confidence/credible interval) and measures of statistical heterogeneity. If comparing groups, describe the direction of the effect.	P4-19
	20c	Present results of all investigations of possible causes of heterogeneity among study results.	P4-19
	20d	Present results of all sensitivity analyses conducted to assess the robustness of the synthesized results.	P4-19
Reporting biases	21	Present assessments of risk of bias due to missing results (arising from reporting biases) for each synthesis assessed.	P4-19
Certainty of evidence	22	Present assessments of certainty (or confidence) in the body of evidence for each outcome assessed.	P4-19
DISCUSSION
Discussion	23a	Provide a general interpretation of the results in the context of other evidence.	P19-21
	23b	Discuss any limitations of the evidence included in the review.	P19-21
	23c	Discuss any limitations of the review processes used.	P19-21
	23d	Discuss implications of the results for practice, policy, and future research.	P19-21
OTHER INFORMATION
Registration and protocol	24a	Provide registration information for the review, including register name and registration number, or state that the review was not registered.	P1
	24b	Indicate where the review protocol can be accessed, or state that a protocol was not prepared.	P1
	24c	Describe and explain any amendments to information provided at registration or in the protocol.	P1
Support	25	Describe sources of financial or non-financial support for the review, and the role of the funders or sponsors in the review.	P21
Competing interests	26	Declare any competing interests of review authors.	P21
Availability of data, code and other materials	27	Report which of the following are publicly available and where they can be found: template data collection forms; data extracted from included studies; data used for all analyses; analytic code; any other materials used in the review.	P21

## Sheet: Table S2
Table S2. Electronic search strategy.
PubMed	#1 Thyroid Function Tests [MH] OR Thyroid Diseases [MH] OR Hashimoto Disease [MH] OR Graves Disease [MH] OR Thyroiditis, Autoimmune [MH] OR thyroid dysfunction [Title/Abstract] OR thyroid disease [Title/Abstract] OR Hashimoto's thyroiditis [Title/Abstract] OR Graves Disease [Title/Abstract] OR Autoimmune Thyroid Disease [Title/Abstract] OR autoimmune thyroiditis [Title/Abstract]
	#2 Mendelian Randomization Analysis [MH] or mendelian randomization [Title/Abstract] OR mendelian randomisation [Title/Abstract] OR MR study [Title/Abstract] OR instrumental variable [Title/Abstract] OR genetic instrumental variable [Title/Abstract]
	#3 #1 AND #2
	#4 #3 AND "1800/01/01"[Date - Publication] : "2025/03/01"[Date - Publication]
Embase	#1 (thyroid dysfunction or thyroid disease or Hashimoto thyroiditis or Graves disease or Autoimmune Thyroid Disease or autoimmune thyroiditis):ti,ab,kw
	#2 ‘thyroid disease’/exp OR 'hashimoto disease'/exp OR 'graves disease'/exp OR ‘autoimmune thyroiditis’/exp
	#3 #1~#2/OR
	#4 (mendelian randomization or mendelian randomisation or MR study or instrumental variable or genetic instrumental variable):ti,ab,kw
	#5 ‘Mendelian randomization analysis’/exp or ‘instrumental variable analysis’/exp
	#6 #4~#5/OR
	#7 #3 AND #6 AND [01-01-1800]/sd NOT [03-01-2025]/sd

## Sheet: Table S3
Table S3. Study selectios.
NO.	Study Name	Reason of exclusion
1	A Causal Atlas on Comorbidities in Idiopathic Pulmonary Fibrosis: A Bidirectional Mendelian Randomization Study	Delete（Inappropriate outcome）
2	A Deeper Understanding of the Causal Relationships between Thyroid Function and Atrial Fibrillation	Delete（Inappropriate methods）
3	A Mendelian randomization phenome-wide association study of thyroid function in 337,199 individuals from UK Biobank	Delete（conference abstract）
4	A new perspective on selenium’s impact on renal function: European population-based analysis of plasma proteome-mediated Mendelian randomization study	Delete（Inappropriate outcome）
5	A phenome-wide approach to identify causal risk factors for deep vein thrombosis	Delete（Inappropriate outcome）
6	A transcriptome-wide Mendelian randomization study to uncover tissue-dependent regulatory mechanisms across the human phenome	Delete（Inappropriate outcome）
7	An Atlas of Genetic Correlations and Genetically Informed Associations Linking Psychiatric and Immune-Related Phenotypes	Delete（Inappropriate outcome）
8	Analysis of Genetic Risk Factors Associated with Charcot Foot Based on the FinnGen Study R9 Data: A Wide-angle Mendelian Randomization Study	Delete（Inappropriate outcome）
9	Application of Mendelian randomization in thyroid diseases: a review	Delete（Inappropriate methods）
10	Appraising the Effect of Potential Risk Factors on Thyroid Cancer: A Mendelian Randomization Study	Delete（Inappropriate outcome）
11	Appraising the effectiveness of immune cells on thyroid cancer: a Mendelian randomization study	Delete（Inappropriate outcome）
12	Appraising causal risk and protective factors for rheumatoid arthritis	Delete（Inappropriate methods）
13	Assessing the causal relationship between obesity and hypothyroidism using Mendelian randomization	Delete（Inappropriate outcome）
14	Assessing the causality between thyroid and breast neoplasms: A bidirectional Mendelian randomization study	Delete（Inappropriate outcome）
15	Assessing the impact of alcohol consumption on the genetic contribution to mean corpuscular volume	Delete（Inappropriate outcome）
16	Assessing the Relationship Between Leukocyte Telomere Length and Cancer Risk/Mortality in UK Biobank and TCGA Datasets With the Genetic Risk Score and Mendelian Randomization Approaches	Delete（Inappropriate outcome）
17	Assessment of causal association between thyroid function and lipid metabolism: a Mendelian randomization study	Delete（Inappropriate outcome）
18	Assessment of the association between genetic factors regulating thyroid function and microvascular complications in diabetes: A two-sample Mendelian randomization study in the European population	Delete（Inappropriate outcome）
19	Assessment of the relationships between genetic determinants of thyroid functions and bipolar disorder: A mendelian randomization study	Delete（Inappropriate outcome）
20	Assessment of the Relationship Between Genetic Determinants of Thyroid Function and Atrial Fibrillation: A Mendelian Randomization Study	Delete（Inappropriate outcome）
21	Association Between Educational Attainment and Thyroid Function: Results From Mendelian Randomization and the NHANES Study	Delete（Inappropriate outcome）
22	Association between genetically determined telomere length and health-related outcomes: A systematic review and meta-analysis of Mendelian randomization studies	Delete（Inappropriate methods）
23	Association between hypothyroidism and nephrotic syndrome: a bidirectional two-sample Mendelian randomization analysis	Delete（Inappropriate outcome）
24	Association between non-scarring alopecia and hypothyroidism: a bidirectional two-sample Mendelian randomization study	Delete（Inappropriate outcome）
25	Association Between Systemic Lupus Erythematosus and Cancer Morbidity and Mortality: Findings From Cohort Studies	Delete（Inappropriate methods）
26	Association Between Systemic Lupus Erythematosus and Primary Hypothyroidism: Evidence from Complementary Genetic Methods	Delete（Inappropriate outcome）
27	Association between testosterone and cancers risk in women: a two-sample Mendelian randomization study	Delete（Inappropriate outcome）
28	Association between the triglyceride-glucose index and thyroid disorders: a cross-sectional survey and Mendelian randomization analysis	Delete（Inappropriate outcome）
29	Association between thyroid disorders and extra-thyroidal cancers, a review	Delete（Inappropriate methods）
30	Association of cancer and schizophrenia, major depression and bipolar disorder: A Mendelian randomization study	Delete（Inappropriate outcome）
31	Association of congenital iodine deficiency syndrome and differentiated thyroid cancer: a Mendelian randomization study	Delete（Inappropriate outcome）
32	Association of major depression, schizophrenia and bipolar disorder with thyroid cancer: a bidirectional two-sample mendelian randomized study	Delete（Inappropriate outcome）
33	Association of thyroid function with blood pressure and cardiovascular disease: A mendelian randomization	Delete（Inappropriate outcome）
34	Associations between modifiable risk factors and hepatocellular carcinoma: a trans-ancestry Mendelian randomization study	Delete（Inappropriate outcome）
35	Associations of hyperthyroidism with epilepsy: a Mendelian randomization study	Delete（Inappropriate outcome）
36	Associations between vitamin D and autoimmune diseases: Mendelian randomization analysis	Delete（Inappropriate methods）
37	A causal relationship between hypothyroidism and rheumatoid arthritis, but not hyperthyroidism: evidence from the mendelian randomization study	Delete（Inappropriate outcome）
38	Bidirectional association between hypothyroidism and myasthenia gravis: a Mendelian randomized study	Delete（Inappropriate outcome）
39	Casual associations of thyroid function with inflammatory bowel disease and the mediating role of cytokines	Delete（Inappropriate outcome）
40	Causal association between hyperthyroidism and risk of gastroesophageal reflux or esophageal cancer: a bidirectional Mendelian randomization investigation	Delete（Inappropriate outcome）
41	Causal association between hypothyroidism and obstructive sleep apnea: A bidirectional 2-sample Mendelian Randomization study	Delete（Inappropriate outcome）
42	Causal association between obesity and hypothyroidism: a two-sample bidirectional Mendelian randomization study	Delete（Inappropriate outcome）
43	Causal association between thyroid dysfunction and sepsis: a two-sample mendelian randomization study	Delete（Inappropriate outcome）
44	Causal association between thyroid function and the risk of infertility: a Mendelian randomization study	Delete（Inappropriate outcome）
45	Causal associations between thyroid dysfunction and COVID-19 susceptibility and severity: A bidirectional Mendelian randomization study	Delete（Inappropriate outcome）
46	Causal associations of hyperthyroidism with prostate cancer, colon cancer, and leukemia: a Mendelian randomization study	Delete（Inappropriate outcome）
47	Causal associations of hypothyroidism with frozen shoulder: a two-sample bidirectional Mendelian randomization study	Delete（Inappropriate outcome）
48	Causal associations of thyroid function and dysfunction with overall, breast and thyroid cancer: A two-sample Mendelian randomization study	Delete（Inappropriate outcome）
49	Causal associations of thyroid function and sudden sensorineural hearing loss: a bidirectional and multivariable Mendelian randomization study	Delete（Inappropriate outcome）
50	Causal effect of gut microbiota of Defluviitaleaceae on the clinical pathway of “Influenza–Subacute Thyroiditis–Hypothyroidism”	Delete（Inappropriate outcome）
51	Causal effects of potential risk factors on postpartum depression: a Mendelian randomization study	Delete（Inappropriate outcome）
52	Causal link between hypothyroidism and gastric cancer risk: insights gained through multivariable Mendelian randomization and mediation analysis	Delete（Inappropriate outcome）
53	Causal link between thyroid function and schizophrenia: a two-sample Mendelian randomization study	Delete（Inappropriate outcome）
54	Causal Links Between Systemic Disorders and Keratoconus in European Population	Delete（Inappropriate outcome）
55	Causal pathways in preeclampsia: a Mendelian randomization study in European populations	Delete（Inappropriate outcome）
56	Causal relationship between hyperthyroidism and cataracts: a two-sample bi-directional mendelian randomization study	Delete（Inappropriate outcome）
57	Causal relationship between hypothyroidism and temporomandibular disorders: evidence from complementary genetic methods	Delete（Inappropriate outcome）
58	Causal relationship between hypothyroidism and ulcerative colitis: a bidirectional Mendelian randomization study	Delete（Inappropriate outcome）
59	Causal relationship between insomnia and thyroid disease: A bidirectional Mendelian randomization study	Delete（Inappropriate outcome）
60	Causal relationship between modifiable risk factors and knee osteoarthritis: a Mendelian randomization study	Delete（Inappropriate outcome）
61	Causal relationship between thyroid dysfunction and gastric cancer: a two-sample Mendelian randomization study	Delete（Inappropriate outcome）
62	Causal relationships between mood instability and autoimmune diseases: A mendelian randomization analysis	Delete（Inappropriate methods）
63	Causal relationship between thyroid dysfunction and hallux valgus: A two-sample Mendelian randomization study	Delete（Inappropriate outcome）
64	Causal relationship between thyroid dysfunction and ovarian cancer: a two-sample Mendelian randomization study	Delete（Inappropriate outcome）
65	Causal relationship between thyroid function and multiple sclerosis: A bidirectional Mendelian randomization study	Delete（Inappropriate outcome）
66	Causal relationship between type 1 diabetes and hypothyroidism: A Mendelian randomization study	Delete（Inappropriate outcome）
67	Causal relationships between blood calcium, iron, magnesium, zinc, selenium, phosphorus, copper, and lead levels and multisystem disease outcomes in over 400,000 Caucasian participants	Delete（Inappropriate outcome）
68	Causal relationships between gut microbiota and hypothyroidism: a Mendelian randomization study	Delete（Inappropriate outcome）
69	Causal relationships of mental diseases and thyroid diseases based on a Mendelian randomization study	Delete（Inappropriate outcome）
70	Causal validation of the relationship between 35 blood and urine biomarkers and hyperthyroidism: a bidirectional Mendelian randomization study and meta-analysis	Delete（Inappropriate outcome）
71	Characterizing the Genetic Effects Linking Psychiatric and Immune-Related Phenotypes	Delete（conference abstract）
72	Clinical and laboratory features of subclinical hypothyroidism in 7—12 years old children	Delete（Inappropriate methods）
73	Clinical characteristics of the Japanese patients with severe hypertriglyceridemia: Implication of controversy of triglyceride as a causative risk factor of coronary artery disease	Delete（Inappropriate methods）
74	Commentary: Causal associations between schizophrenia and cancers risk: a Mendelian randomization study	Delete（Inappropriate methods）
75	CXCL9 mediating the effect of thyroid disorders on oral and oropharyngeal cancer risk: A mediation Mendelian randomization study	Delete（Inappropriate outcome）
76	Daily habits, diseases, drugs and knee osteoarthritis: a two-sample Mendelian randomization analysis	Delete（Inappropriate outcome）
77	Deciphering cell-specific genetic insights: Unraveling the immunogenetic landscape of systemic lupus erythematosus	Delete（Inappropriate outcome）
78	Deciphering thyroid function and CIMT: a Mendelian randomization study of the U-shaped influence mediated by apolipoproteins	Delete（Inappropriate outcome）
79	Dissecting genetics in hypothyroidism as an independent risk factor in atherosclerotic disease	Delete（conference abstract）
80	Distinguishing genetic correlation from causation across 52 diseases and complex traits	Delete（Inappropriate methods）
81	Do metabolic factors increase the risk of thyroid cancer? a Mendelian randomization study	Delete（Inappropriate outcome）
82	Effect of coffee consumption on thyroid function: NHANES 2007-2012 and Mendelian randomization	Delete（Inappropriate outcome）
83	Effects of childhood obesity on heart failure and its associated risk factors in the European population: A Mendelian randomization study	Delete（Inappropriate outcome）
84	Effects of Hyperthyroidism on Venous Thromboembolism: A Mendelian Randomization Study	Delete（Inappropriate outcome）
85	Effects of Thyroid Function on Hemostasis, Coagulation, and Fibrinolysis: A Mendelian Randomization Study	Delete（Inappropriate outcome）
86	Exploring causal effects of age at myopia onset on multiple diseases using electronic health records: a phenome-wide and polygenic risk study	Delete（conference abstract）
87	Exploring risk factors for endocrine-related immune-related adverse events: Insights from meta-analysis and Mendelian randomization	Delete（Inappropriate outcome）
88	Exploring the causal factor effects of hypothyroidism on ischemic stroke: a two-sample Mendelian randomization study	Delete（Inappropriate outcome）
89	Exploring the Causality Between Hypothyroidism and Non-alcoholic Fatty Liver: A Mendelian Randomization Study	Delete（Inappropriate outcome）
90	Genetic effect of thyroid function-related diseases on acute respiratory distress syndrome: a Mendelian randomization study	Delete（Inappropriate outcome）
91	Genetic insights into repurposing statins for hyperthyroidism prevention: a drug-target Mendelian randomization study	Delete（Inappropriate outcome）
92	Genetically predicted 25-Hydroxyvitamin D levels on Hypothyroidism: A two-sample Mendelian Randomization	Delete（preprint）
93	Genetically predicted alterations in thyroid function are associated with the risk of benign prostatic disease	Delete（Inappropriate outcome）
94	Genetically predicted hypothyroidism, thyroid hormone treatment, and the risk of cardiovascular diseases: a mendelian randomization study	Delete（Inappropriate outcome）
95	Genetically predicted selenium concentrations and thyroid function: A two-sample Mendelian randomization study	Delete（Inappropriate outcome）
96	Genetically predicted thyroid function and risk of colorectal cancer: a bidirectional Mendelian randomization study	Delete（Inappropriate outcome）
97	Genetically predicted smoking behaviors on Graves’ disease: A two-sample mendelian randomization	Delete（preprint）
98	Genomic and transcriptomic-wide analysis identifies novel genetic risk loci and prioritization of therapies for myasthenia gravis	Delete（conference abstract）
99	Genome-wide association studies of thyroid-related hormones, dysfunction, and autoimmunity among 85,421 Chinese pregnancies	Delete（Inappropriate outcome）
100	Hyperthyroidism and bone mineral density: Dissecting the causal association with Mendelian randomization analysis	Delete（Inappropriate methods）
101	Hyperthyroidism increases the risk of osteoarthritis in individuals aged 60-80 years	Delete（Inappropriate outcome）
102	Hyperthyroidism, hypothyroidism, thyroid stimulating hormone, and dementia risk: results from the NHANES 2011-2012 and Mendelian randomization analysis	Delete（Inappropriate outcome）
103	Hypothesis-free analysis of deep vein thrombosis aetiology: A Mendelian randomization study	Delete（conference abstract）
104	Hypothyroidism and dermato/polymyositis: a two-sample Mendelian randomization study	Delete（Inappropriate outcome）
105	Hypothyroidism and Kidney Function: A Mendelian Randomization Study	Delete（Inappropriate outcome）
106	Hypothyroidism and rheumatoid arthritis: a two-sample Mendelian randomization study	Delete（Inappropriate outcome）
107	Hypothyroidism correlates with osteoporosis: potential involvement of lipid mediators	Delete（Inappropriate outcome）
108	Hypothyroidism has a protective causal association with hepatocellular carcinoma: A two-sample Mendelian randomization study	Delete（Inappropriate outcome）
109	Hypothyroidism is a causal determinant of age-related cataract risk in European population: a Mendelian randomization study	Delete（Inappropriate outcome）
110	Hypothyroidism's effect on stroke limited to specific subtypes: A Mendelian randomization study	Delete（Inappropriate outcome）
111	Identification of multiple novel susceptibility genes associated with autoimmune thyroid disease	Delete（Inappropriate methods）
112	Identification of therapeutic targets for 18 clinical diseases by integrating human plasma proteome with genome	Delete（preprint）
113	Impact of thyroid function on coagulation and venous thromboembolism: a two-sample mendelian randomization study	Delete（Inappropriate outcome）
114	Immune-mediated inflammatory diseases and periodontal disease: a bidirectional two-sample mendelian randomization study	Delete（Inappropriate outcome）
115	Innovate therapeutic targets for autoimmune diseases: insights from proteome-wide mendelian randomization and Bayesian colocalization	Delete（Inappropriate outcome）
116	Integrative multiomics analysis highlights immune-cell regulatory mechanisms and shared genetic architecture for 14 immune-associated diseases and cancer outcomes	Delete（Inappropriate outcome）
117	Investigating the shared genetic architecture between hypothyroidism and rheumatoid arthritis	Delete（Inappropriate outcome）
118	Investigating the shared genetic links between hypothyroidism and psychiatric disorders: a large-scale genomewide cross-trait analysis	Delete（Inappropriate outcome）
119	Iron Status, Thyroid Dysfunction, and Iron Deficiency Anemia: A Two-Sample Mendelian Randomization Study	Delete（Inappropriate outcome）
120	Is thyroid function associated with polycystic ovary syndrome? A bidirectional Mendelian randomization study	Delete（Inappropriate outcome）
121	Joint Analysis of Genetic Correlation, Mendelian Randomization and Colocalization Highlights the Bi-Directional Causal Association Between Hypothyroidism and Primary Biliary Cirrhosis	Delete（Inappropriate outcome）
122	Mendelian randomisation highlights hypothyroidism as a causal determinant of idiopathic pulmonary fibrosis	Delete（Inappropriate outcome）
123	Mendelian Randomisation Analysis Suggests that Hypothyroidism Reduces Endometrial Cancer Risk	Delete（preprint）
124	Mendelian randomization analyses reveal a causal effect of thyroid function on stroke risk via atrial fibrillation	Delete（conference abstract）
125	Mendelian randomization and clinical trial evidence supports TYK2 inhibition as a therapeutic target for autoimmune diseases	Delete（Inappropriate methods）
126	Mendelian randomization as a tool to gain insights into the mosaic causes of autoimmune diseases	Delete（Inappropriate methods）
127	MENDELIAN RANDOMIZATION HIGHLIGHTS HYPOTHYROIDISM AS A NOVEL RISK FACTOR FOR UNFAVORABLE ISCHEMIC STROKE OUTCOME AND ELEVATED SERUM PRO-APOPTOTIC MARKERS	Delete（conference abstract）
128	Mendelian Randomization of Hypothyroidism and Kidney Function in Veterans	Delete（conference abstract）
129	Mendelian randomization study highlights hypothyroidism as a causal determinant of alopecia areata	Delete（Inappropriate outcome）
130	MR-PheWAS: Exploring the causal effect of SUA level on multiple disease outcomes by using genetic instruments in UK biobank	Delete（Inappropriate outcome）
131	Multi-omics insight into the metabolic and cellular characteristics in the pathogenesis of hypothyroidism	Delete（Inappropriate outcome）
132	Multi-trait analysis characterizes the genetics of thyroid function and identifies causal associations with clinical implications	Delete（Inappropriate outcome）
133	No causal relationship between thyroid function and Parkinson's disease: A bidirectional Mendelian randomization study	Delete（Inappropriate outcome）
134	No genetic causal link found between chronic spontaneous urticaria and Hashimoto thyroiditis in Asians: A bidirectional Mendelian randomization study	Delete（conference abstract）
135	No Relationship Between Thyroid Function and ADHD - Results From a Nationwide Prospective Epidemiological Study and Mendelian Randomization	Delete（conference abstract）
136	Novel Causal Plasma Proteins for Hypothyroidism: A Large-scale Plasma Proteome Mendelian Randomization Analysis	Delete（Inappropriate outcome）
137	Periodontitis and thyroid function: A bidirectional Mendelian randomization study	Delete（Inappropriate outcome）
138	Pleiotropy in the Genetic Predisposition to Rheumatoid Arthritis: A Phenome-Wide Association Study and Inverse Variance-Weighted Meta-Analysis	Delete（Inappropriate methods）
139	Relationship between gut microbiota and thyroid function: a two-sample Mendelian randomization study	Delete（Inappropriate outcome）
140	Relationship of Hypothyroidism with Alopecia Areata and Androgenetic Alopecia: Insights from a Two-Sample Mendelian Randomization Study	Delete（Inappropriate outcome）
141	Shared genetic etiology and causality between Hunner-type interstitial cystitis and autoimmune disorders: A large-scale genome-wide cross-trait analysis	Delete（conference abstract）
142	Shared genetic etiology between hypothyroidism and complex diseases: a large-scale genome-wide cross-trait analysis	Delete（preprint）
143	Shared genetic links between hypothyroidism and psychiatric disorders: evidence from a comprehensive genetic analysis	Delete（Inappropriate outcome）
144	Shared genetics and causal relationships between migraine and thyroid function traits	Delete（Inappropriate outcome）
145	Smoking and alcohol consumption with the risk of 11 common otolaryngological diseases: a bidirectional Mendelian randomization	Delete（Inappropriate outcome）
146	Soluble Flt1 and placental growth factor are novel determinants of newborn thyroid (dys)function: The generation R study	Delete（Inappropriate methods）
147	Systemic lupus erythematosus and thyroid disease: a Mendelian randomization study	Delete（Inappropriate outcome）
148	Systemic lupus erythematosus is causally associated with hypothyroidism, but not hyperthyroidism: A Mendelian randomization study	Delete（Inappropriate outcome）
149	The 2023’s Growing Evidence Confirming the Relationship between Vitamin D and Autoimmune Diseases	Delete（Inappropriate methods）
150	The association between three prevalent autoimmune disorders and the likelihood of developing prostate cancer: a Mendelian randomization study	Delete（Inappropriate outcome）
151	The association between obesity and the thyroid: Is the “Chicken or the egg” conundrum finally solved?	Delete（Inappropriate methods）
152	The associations between functional dyspepsia and potential risk factors: A comprehensive Mendelian randomization study	Delete（Inappropriate outcome）
153	The associations between modifiable risk factors and constipation: a comprehensive mendelian randomization study	Delete（Inappropriate outcome）
154	The associations between modifiable risk factors and nonalcoholic fatty liver disease: A comprehensive Mendelian randomization study	Delete（Inappropriate outcome）
155	The causal relationship between Graves' disease and type 2 diabetes: Evidence from Bidirectional Mendelian Randomization Study	Delete（preprint）
156	The Causal Effects of Primary Biliary Cholangitis on Thyroid Dysfunction: A Two-Sample Mendelian Randomization Study	Delete（Inappropriate outcome）
157	The causal effects of thyroid function and lipids on cholelithiasis: A Mendelian randomization analysis	Delete（Inappropriate outcome）
158	The causal relationship between 41 inflammatory cytokines and hypothyroidism: bidirectional two-sample Mendelian randomization study	Delete（Inappropriate outcome）
159	The causal relationship between hypothyroidism and frozen shoulder: A two-sample Mendelian randomization	Delete（Inappropriate outcome）
160	The effect of hypothyroidism on the risk of diabetes and its microvascular complications: a Mendelian randomization study	Delete（Inappropriate outcome）
161	The genetic and phenotypic correlates of neonatal Complement Component 3 and 4 protein concentrations with a focus on psychiatric and autoimmune disorders	Delete（Inappropriate outcome）
162	The genetic association between hyperthyroidism and heart failure: a Mendelian randomization study	Delete（Inappropriate outcome）
163	The Genetic Basis of Thyroid Function: Novel Findings and New Approaches	Delete（Inappropriate methods）
164	The genetic effects of hormones modulated by the Pituitary-Thyroid/Adrenal/Gonadal axis on the risk of developing venous thromboembolism: a mendelian randomization study	Delete（Inappropriate outcome）
165	The potential protective role of Parkinson’s disease against hypothyroidism: co-localisation and bidirectional Mendelian randomization study	Delete（Inappropriate outcome）
166	The role of glycemic traits in the mediation of the causal effect of hypothyroidism on coronary heart disease	Delete（Inappropriate outcome）
167	The role of mitochondrial DNA copy number in autoimmune disease: a bidirectional two sample mendelian randomization study	Delete（Inappropriate outcome）
168	Thyroid dysfunction and risk of cutaneous malignant melanoma: a bidirectional two-sample Mendelian randomization study	Delete（Inappropriate outcome）
169	Thyroid dysfunction and sarcopenia: a two-sample Mendelian randomization study	Delete（Inappropriate outcome）
170	Thyroid Function and Dysfunction in Relation to 16 Cardiovascular Diseases	Delete（Inappropriate outcome）
171	Thyroid function and ischemic heart disease: a Mendelian randomization study	Delete（Inappropriate outcome）
172	Thyroid function and polycystic ovary syndrome: a Mendelian randomization study	Delete（Inappropriate outcome）
173	Thyroid function and preeclampsia: a two-sample bidirectional Mendelian randomization study	Delete（Inappropriate outcome）
174	Thyroid Function and Risk of Anemia: A Multivariable-Adjusted and Mendelian Randomization Analysis in the UK Biobank	Delete（Inappropriate outcome）
175	Thyroid function and traditional risk factors for cardiovascular disease: A mendelian randomization study	Delete（conference abstract）
176	Thyroid Function and the Risk of Alzheimer's Disease: A Mendelian Randomization Study	Delete（Inappropriate outcome）
177	Thyroid Function and the Risk of Atrial Fibrillation: Exploring Potentially Causal Relationships Through Mendelian Randomization	Delete（Inappropriate outcome）
178	Thyroid function effect on cardiac structure, cardiac function, and disease risk: Evidence of causal associations in European ancestry	Delete（Inappropriate outcome）
179	Thyroid Function in Causal Relation to MRI Markers of Cerebral Small Vessel Disease: A Mendelian Randomization Analysis	Delete（Inappropriate outcome）
180	Thyroid function, physical activity and sedentary behaviour: A bidirectional two-sample Mendelian randomisation study	Delete（Inappropriate outcome）
181	Thyroid function, sex hormones and sexual function: a Mendelian randomization study	Delete（Inappropriate outcome）
182	Toenail and blood selenium mediated regulation of thyroid dysfunction through immune cells: a mediation Mendelian randomization analysis	Delete（Inappropriate outcome）
183	Total testosterone plays a crucial role in the pathway from hypothyroidism to broad depression in women	Delete（Inappropriate outcome）

## Sheet: Table S4
Table S4. Characteristics of included MR studies for the effects of AITD on human health outcomes.
Exposure	Reference	Study	Outcome	Cases	Controls	SNPs	Results	Population	Other Methods		Q_pval	Egger_pval	Multiple test	Evidence Level
									MR-Egger	weighted median
Cardiovascular diseases and respiratory diseases
GD	[23]	FinnGen	Coronary Atherosclerosis	47550	313400	12	OR = 1.04；95% CI 1.01–1.07；p = 0.002	European	Concordant	Concordant	0.512	0.267	/	High
GD	[26]	GWAS	coronary artery disease (CAD)	122733	424528	49	OR, 1.01; 95% CI, 0.98-1.03; P = 0.49	European	Concordant	Concordant	/	/	P = 0.0125	Insufficient
HT	[26]	GWAS	coronary artery disease (CAD)	122733	424528	19	OR，1.07；95% CI，1.01-1.13；P = 0.026	European	Concordant	Concordant	/	/	P = 0.0125	Insufficient
HT	[26]	GWAS	Stroke	67162	454450	17	B = -0.011, SE = 0.042, P = 0.788	European	Concordant	Concordant	/	/	P = 0.0125	Insufficient
GD	[26]	GWAS	Stroke	67162	454450	47	OR, 0.99; 95% CI, 0.96-1.02; P = 0.37	European	Concordant	Concordant	/	/	P = 0.0125	Insufficient
AIH	[24]	UK Biobank	deep venous thrombosis	6767	330392	5	OR = 1.0009；p = 0.024	European	Discordant	Concordant	0.958	0.972	/	Moderate
AIH	[25]	GWAS	Intracranial Aneurysm	6242	63994	7	OR =0.968(0.888，1.056), p = 0.464	European	Concordant	Concordant	0.937829	0.943	PFDR > 0.05	Insufficient
AIH	[25]	BBJ+CKB	Intracranial Aneurysm	3259	234946	44	OR =0.985(0.913，1.063), p = 0.702	East Asian	Concordant	Concordant	0.185254	0.194	PFDR > 0.05	Insufficient
AIHT	[25]	GWAS	Intracranial Aneurysm	6242	63994	7	OR =1.044(0.964，1.130), p = 0.292	European	Concordant	Concordant	0.230745	0.261	PFDR > 0.05	Insufficient
AIHT	[25]	BBJ+CKB	Intracranial Aneurysm	3259	234946	44	OR =1.044(0.951，1.146), p = 0.370	East Asian	Concordant	Concordant	0.432396	0.488	PFDR > 0.05	Insufficient
AIHT	[31]	UK Biobank	COPD	1605	461328	53	OR = 1.0004(1.0001–1.0008)；p = 0.026	European	Discordant	Concordant	0.2328	0.8781	/	Moderate
GD	[32]	FinnGen	COPD	193638		5	OR = 1.055；95%CI：1.008–1.103；p = 0.020	European	Discordant	Discordant	0.96	0.853	/	Low
AITD	[28]	GWAS	SARS-CoV-2 infection	32494	1316207	88	OR = 0.989（0.969-1.01），P= 0.305	European	Concordant	Concordant	0.466	0.393	p < 1.39 × 10 −3（0.05/36 ）	Insufficient
AITD	[28]	GWAS	hospitalized COVID-19	8316	1549095	87	OR = 0.976（0.93-1.023），P= 0.306	European	Concordant	Concordant	0.021	0.986	p < 1.39 × 10 −3（0.05/36 ）	Insufficient
AITD	[28]	GWAS	severe COVID-19	4792	1054664	87	OR = 1（0.941-1.063），P= 0.999	European	Concordant	Concordant	0.159	0.916	p < 1.39 × 10 −3（0.05/36 ）	Insufficient
AIHT	[30]	UK Biobank	asthma	56167	352255	117	OR = 1.02 (0.98-1.07), p = 0.350	European	Concordant	Concordant	<0.001	0.2741	p < 1.9 × 10 −3（0.05/26 ）	Insufficient
AIHT	[30]	TAGC	asthma	19954	107715	82	OR = 0.98 (0.92-1.05), p = 0.586	European	Concordant	Concordant	<0.001	0.125213	p < 1.9 × 10 −3（0.05/26 ）	Insufficient
Cancer
AIHT	[35]	GWAS	endometrial cancer (EC)	12906	108979	51	OR = 0.98，95% CI: 0.92-1.03，p = 0.39	European	Concordant	Concordant	>0.05	>0.05	/	Insufficient
AIHT	[35]	GWAS	endometrioid EC	8758	46126	51	OR = 1.00，95% CI: 0.94-1.06，p = 0.95	European	Concordant	Concordant	>0.05	>0.05	/	Insufficient
AIHT	[35]	GWAS	non-endometrioid EC	1230	35447	51	OR = 0.98，95% CI: 0.87-1.10，p = 0.74	European	Concordant	Concordant	>0.05	>0.05	/	Insufficient
AIHT	[34]	IEU Open GWAS	thyroid cancer	649	431	18	OR：0.88，95% CI：0.54-1.43，p = 0.611	European	Concordant	Concordant	0.2	0.21	/	Insufficient
HT（FinnGen）	[33]	GCST90018929	Thyroid Cancer	1054	490920	9	OR =1.0232 (0.9744, 1.0746), p = 0.3576	European	Concordant	Concordant	0.2889	0.7616	/	Insufficient
HT（FinnGen）	[33]	GCST90013863	Thyroid Cancer	407746		8	OR =1.0509 (0.9875, 1.1184), p = 0.1176	European	Discordant	Concordant	0.2494	0.1152	/	Low
HT（FinnGen）	[33]	GCST90013867	Thyroid Cancer	407746		8	OR =1.0443 (0.9792, 1.1137), p = 0.187	European	Concordant	Concordant	0.2676	0.129	/	Insufficient
HT（GCST90018855）	[33]	GCST90018929	Thyroid Cancer	1054	490920	6	OR =0.8443 (0.6188, 1.1518), p = 0.285	European	Concordant	Concordant	0.258	0.55	/	Insufficient
HT（GCST90018855）	[33]	GCST90013863	Thyroid Cancer	407746		5	OR =1.0434 (0.5116, 2.1281), p = 0.907	European	Concordant	Concordant	0.0294	0.445	/	Insufficient
HT（GCST90018855）	[33]	GCST90013867	Thyroid Cancer	407746		5	OR =1.003 (0.4867, 2.067), p = 0.993	European	Concordant	Concordant	0.0214	0.396	/	Insufficient
HT（GCST90018635）	[33]	GCST90018709	Thyroid Cancer	361	178362	5	OR =0.9895 (0.8222, 1.1909), p = 0.911	East Asian	Concordant	Concordant	0.8879	0.8574	/	Insufficient
GD	[36]	IEU Open GWAS	breast cancer	122977	105974	9	OR = 0.9958 (0.9982, 1.0035), p = 0.2879	European	Concordant	Concordant	0.4983	0.8872	/	Insufficient
AIHT	[37]	FinnGen	lung cancer	11348	15861	85	OR = 0.918(0.859-0.982)，p = 0.013	European	Discordant	Concordant	0.024	p＞0.05	/	Low
AIHT	[37]	FinnGen	lung adenocarcinoma	3442	14894	85	OR = 0.893(0.813-0.981)，p = 0.019	European	Discordant	Concordant	p＞0.05	p＞0.05	/	Moderate
AIHT	[37]	FinnGen	squamous cell lung cancer	3275	15038	85	OR = 0.888(0.797-0.990)，p = 0.032	European	Discordant	Discordant	p<0.05	p＞0.05	/	Very low
AIH	[37]	FinnGen	lung cancer	11348	15861	4	OR = 1.000(0.901-1.111)，p = 0.997	European	Concordant	Concordant	p＞0.05	p＞0.05	/	Insufficient
GD	[38]	BBJ	esophageal cancer	1300	195745	12	OR=0.99(0.90-1.08),P=0.7567	East Asian	Concordant	Concordant	0.866	0.872	P < 2.63 × 10-3 (0.05/19)	Insufficient
GD	[38]	BBJ	gastric cancer	6563	195745	13	OR=1.02(0.98-1.07),P=0.3293	East Asian	Concordant	Concordant	0.202	0.742	P < 2.63 × 10-3 (0.05/19)	Insufficient
GD	[38]	BBJ	colorectal cancer	7062	195745	10	OR=0.98(0.93-1.03),P=0.3576	East Asian	Concordant	Concordant	0.128	0.856	P < 2.63 × 10-3 (0.05/19)	Insufficient
GD	[38]	BBJ	hepatocellular carcinoma	1866	195745	13	OR=0.98(0.84-1.13),P=0.7523	East Asian	Concordant	Concordant	0	0.592	P < 2.63 × 10-3 (0.05/19)	Insufficient
GD	[38]	BBJ	biliary tract cancer	339	195745	13	OR=0.88(0.74-1.05),P=0.1461	East Asian	Concordant	Concordant	0.392	0.418	P < 2.63 × 10-3 (0.05/19)	Insufficient
GD	[38]	BBJ	pancreatic carcinoma	442	195745	13	OR=1.12(0.95-1.31),P=0.1681	East Asian	Concordant	Concordant	0.347	0.497	P < 2.63 × 10-3 (0.05/19)	Insufficient
Mental and neurological disorders
HT	[39]	GWAS	Anxiety disorder	5580	17310	6	OR = 1.021 (0.924–1.127)；P =0.685	European	Concordant	Concordant	0.716	>0.05	/	Insufficient
HT	[39]	GWAS	Depression	170756	329443	171	OR = 1.004 (0.987–1.022)；P =0.630	European	Concordant	Concordant	0.16	>0.05	/	Insufficient
HT	[39]	GWAS	Bipolar disorder	41917	371549	160	OR = 0.969 (0.931–1.008)；P =0.118	European	Concordant	Discordant	0.024	>0.05	/	Very low
AIHT	[40]	UK Biobank	major depression	170756		59	OR = 1.020，95% CI: 1.004-1.037，p = 0.015	European	Concordant	Concordant	p =0.000	p >0.05	/	Moderate
GD	[41]	FinnGen R8	Postpartum depression	14116		45	OR = 0.993 (0.968-1.020), p = 0.616	European	/	/	/	/	/	Non-evaluable
HT	[41]	FinnGen R8	Postpartum depression	14116		38	OR = 1.024 (0.985-1.065), p = 0.228	European	/	/	/	/	/	Non-evaluable
HT（European）	[42]	PGC	major depression disorder	246363	561190	15	OR = 0.994 (0.976-1.012） p = 0.496	European	Concordant	Concordant	0.16375	0.87786	PFDR=0.496	Insufficient
HT（East Asian）	[42]	PGC	major depression disorder	15771	178777	35	OR = 1.009 (0.990-1.028） p = 0.372	East Asian	Concordant	Concordant	/	/	PFDR > 0.05	Insufficient
AITD	[43]	GWAS	posttraumatic stress disorder	137136	1085746	10	β = 0.028，SE = 0.028，p = 0.308	European	/	Concordant	0.04	/	/	Non-evaluable
AITD	[44]	International League Against Epilepsy (ILAE)	focal epilepsy, documented hippocampal sclerosis	803	29677	57	B = 0.001，SE = 0.002, P = 0.653	European	Concordant	Concordant	0.4296	0.77	p< 0.0125	Insufficient
AITD	[44]	International League Against Epilepsy (ILAE)	focal epilepsy, all documented cases	9671	29677	57	B = 0.021，SE = 0.016, P = 0.184	European	Concordant	Concordant	0.02627	0.854	p< 0.0125	Insufficient
AITD	[44]	International League Against Epilepsy (ILAE)	focal epilepsy, documented lesion other than hippocampal sclerosis	3070	29677	57	B = 0.001，SE = 0.004, P = 0.734	European	Concordant	Concordant	0.3617	0.613	p< 0.0125	Insufficient
AITD	[44]	International League Against Epilepsy (ILAE)	juvenile absence epilepsy	415	29677	57	B = -0.001，SE = 0.002, P = 0.441	European	Concordant	Concordant	0.2333	0.64	p< 0.0125	Insufficient
AITD	[44]	International League Against Epilepsy (ILAE)	generalized epilepsy with tonic-clonic seizures	228	29677	57	B = 0.001，SE = 0.001, P = 0.302	European	Concordant	Concordant	0.2377	0.279	p< 0.0125	Insufficient
AITD	[44]	International League Against Epilepsy (ILAE)	juvenile myoclonic epilepsy	1181	29677	57	B = 0.002，SE = 0.003, P = 0.594	European	Concordant	Concordant	0.02115	0.935	p< 0.0125	Insufficient
AITD	[44]	International League Against Epilepsy (ILAE)	focal epilepsy, documented lesion negative	2716	29677	57	B = 0.002，SE = 0.004, P = 0.611	European	Concordant	Concordant	0.7241	0.165	p< 0.0125	Insufficient
AITD	[44]	International League Against Epilepsy (ILAE)	epilepsy, all documented cases	15212	29677	57	B = 0.017，SE = 0.015, P = 0.247	European	Concordant	Concordant	0.000439	0.931	p< 0.0125	Insufficient
AITD	[44]	International League Against Epilepsy (ILAE)	generalized epilepsy, all documented cases	3769	29677	57	B = 0.040，SE = 0.025, P = 0.114	European	Concordant	Concordant	0.0005967	0.98	p< 0.0125	Insufficient
AITD	[44]	International League Against Epilepsy (ILAE)	childhood absence epilepsy	793	29677	57	B = 0.005，SE = 0.002, P = 0.046	European	Discordant	Discordant	0.2803	0.00759	p< 0.0125	Insufficient
GD	[32]	IEU Open GWAS	Alzheimer’s disease	488285		5	OR = 1；95%CI：1–1；p = 0.479	European	Concordant	Concordant	0.225	0.99	/	Insufficient
Autoimmune disease
GD	[48]	IEU Open GWAS	RA	14361	43923	4	OR = 0.928(0.398,2.162)；p = 0.863	European	Concordant	Concordant	1.73e-226	0.018	/	Insufficient
GD	[49]	BBJ	RA	4199	208254	13	OR = 1.30 (0.94–1.80), p = 0.112	East Asian	Concordant	Concordant	1	0.663	/	Insufficient
GD	[50]	GWAS	RA	/		19	OR = 1.34 (1.21-1.47), p = 2.33E-09	East Asian	Discordant	Concordant	0.86	0.67	/	Moderate
GD	[50]	GWAS	RA	/		19	OR = 1.10 (1.01-1.18), p = 0.02	European	Concordant	Concordant	0.24	0.57	/	High
HT	[51]	GWAS	RA	14361	43923	9	OR = 2.45，95% CI: 1.15-5.25，p = 0.02	European	Concordant	Concordant	<0.05	0.0474	/	Moderate
AIH	[52]	GWAS	RA	22350	74823	5	OR = 1.45（95% CI，0.80-2.62；P =0.22	European	Concordant	Concordant	1.95 × 10^-132	0.9	/	Insufficient
AIH	[54]	MRCIEU GWAS	RA	14361	42923	3	OR = 0.91(0.83-1.01)；p = 0.07	European	Concordant	Discordant	0.13	0.31	/	Low
AIHT	[52]	GWAS	RA	22350	74823	70	OR = 1.51（95%CI，1.37～1.66；P =1.10× 10^-16	European	Concordant	Concordant	1.98 × 10^-16	0.82	/	Moderate
AIHT	[53]	IEU Open GWAS	RA	22350	74823	54	OR = 1.34 (1.21-1.49), p = 2.33E-08	European	Discordant	Concordant	<0.001	0.76	/	Low
AITD	[55]	GWAS	RA	22350	74823	141	OR = 1.43 (1.27-1.60), p = 8.39E-10	European	/	Concordant	< 0.001	0.047	P < 0.004	Non-evaluable
GD	[50]	GWAS	SLE	/		19	OR = 1.21 (1.08-1.35), p = 6.79E-04	East Asian	Discordant	Concordant	0.08	0.44	/	Moderate
GD	[65]	GCST90011866	SLE	4222	8431	12	OR = 1.17 ( 0.99-1.40), p = 0.069	East Asian	Concordant	Discordant	<0.001	0.41	/	Very low
GD	[76]	GCST90011866	SLE	4222	8431	7	OR = 1.330 (1.189-1.488） p = 6.390e-07	East Asian	Discordant	Concordant	>0.05	>0.05	p<0.017	Moderate
GD	[50]	GWAS	SLE	/		19	OR = 1.22 (1.08-1.38), p = 0.19	European	Concordant	Concordant	0.02	0.37	/	Insufficient
HT	[68]	FinnGen	systemic sclerosis	619	365533	2	OR = 1.054 (0.816, 1.362), p = 0.686	European	/	/	0.173	/	/	Non-evaluable
GD	[68]	FinnGen	systemic sclerosis	619	365533	10	OR = 1.011 (0.837, 1.222), p = 0.908	European	Concordant	Concordant	0.113	0.237	/	Insufficient
AIHT	[68]	FinnGen	systemic sclerosis	619	365533	104	OR = 1.136 (0.977, 1.321), p = 0.096	European	Concordant	Concordant	0.984	0.927	/	Insufficient
GD	[50]	the International Inflammatory Bowel Disease Genetics Consortium	Crohn's disease (CD)	/		19	OR = 0.98 (0.90-1.06), p = 0.60	European	Concordant	Concordant	0.11	0.4	/	Insufficient
GD	[50]	the International Inflammatory Bowel Disease Genetics Consortium	Crohn's disease (CD)	/		19	OR = 1.21 (0.95-1.53), p = 0.12	East Asian	Concordant	Concordant	0.25	0.9	/	Insufficient
GD	[64]	the International Inflammatory Bowel Disease Genetics Consortium	Crohn disease	1690	/	7	OR = 1.30 (1.06-1.59), p = 0.01	East Asian	Discordant	Discordant	<0.001	0.333	/	Very low
HT	[78]	Finngen R9	CD	77497	299780	53	OR =0.972 (0.935, 1.010), p = 0.143	European	Concordant	Concordant	0.650929	0.675712	/	Insufficient
GD	[50]	the International Inflammatory Bowel Disease Genetics Consortium	ulcerative colitis (UC)	/		19	OR = 1.28 (0.88-1.87), p = 0.19	East Asian	Concordant	Discordant	0.08	0.36	/	Low
GD	[50]	the International Inflammatory Bowel Disease Genetics Consortium	ulcerative colitis (UC)	/		19	OR = 0.95 (0.89-1.00), p = 0.06	European	Concordant	Concordant	0.24	0.52	/	Insufficient
GD	[64]	IIBDGC	Ulcerative colitis	1134	/	7	OR = 0.71 (0.58-0.86), p <0.001	East Asian	Discordant	Concordant	<0.001	0.713	/	Low
HT	[78]	Finngen R9	UC	5034	371530	53	OR =1.008(0.986, 1.031), p = 0.460	European	Concordant	Concordant	0.524997	0.3748	/	Insufficient
GD	[64]	IIBDGC	Inflammatory bowel disease	2824	3719	7	OR = 1.24 (1.01-1.52), p = 0.041	East Asian	Discordant	Discordant	<0.001	0.603	/	Very low
HT	[78]	Finngen R9	Inflammatory bowel disease	7625	369652	53	OR =0.993(0.975, 1.011), p = 0.442	European	Concordant	Concordant	0.417841	0.832722	/	Insufficient
GD	[50]	GWAS	amyotrophic lateral sclerosis (ALS)	/		19	OR = 0.99 (0.98-1.00), p = 0.19	East Asian	Concordant	Concordant	0.4	0.33	/	Insufficient
GD	[50]	GWAS	amyotrophic lateral sclerosis (ALS)	/		19	OR = 0.97 (0.95-1.00), p = 0.08	European	Concordant	Concordant	0.21	0.65	/	Insufficient
GD	[61]	IEU Open GWAS	T1D	18942	501638	27	OR = 1.411[1.077,1.848]，P= 0.012	European	Concordant	Discordant	0	0.201	/	Low
GD	[61]	FinnGen	T2D	29193	182573	27	OR = 1.059[1.025,1.095]，P= 0.001	European	Discordant	Concordant	2.013e-22	0.701	/	Low
GD	[60]	GWAS	celiac disease	12041	12228	5	OR = 1.007，95%CI=0.864～1.173，P=9.32E-01	European	/	/	0.052	0.428	/	Non-evaluable
AIHT	[60]	GWAS	celiac disease	12041	12228	4	OR = 1.508，95%CI=0.914～2.489，P=1.08E-01	European	/	/	0.001	0.864	/	Non-evaluable
GD	[58]	HumanOmniExpress arrays	myasthenia gravis	1873	36370	24	OR = 1.31(1.08–1.60)；p = 0.005	European	Discordant	Discordant	1.18e-05	0.929	/	Very low
AIHT	[58]	HumanOmniExpress arrays	myasthenia gravis	1873	36370	117	OR = 1.26(1.08–1.47)；p = 0.002	European	Discordant	Discordant	2.206e-17	0.62	/	Very low
AIHT	[67]	GWAS	Myasthenia gravis	1873	36370	46	OR = 1.22 (0.99, 1.50), p = 0.058	European	Concordant	Concordant	>0.05	>0.05	/	Insufficient
AIH	[67]	GWAS	Myasthenia gravis	1873	36370	4	OR = 1.19 (0.77, 1.85), p = 0.439	European	Concordant	Concordant	>0.05	>0.05	/	Insufficient
AITD	[72]	GCST005964	Neuromyelitis optica spectrum disorder	215	1244	12	OR =13.56(10.47，16.65), p =8.43E-18	European	Concordant	Concordant	0.172	0.194	/	High
AIHT	[73]	FinnGen	sarcoidosis	4041	371255	108	OR =1.13(1.06，1.21), p = 3.21 × 10-2	European	Discordant	Discordant	0.069	0.452	/	Low
GD	[75]	finn-b-L12_ALOPECAREATA	alopecia areata	289	211139	18	OR =1.078(0.906，1.284), p = 0.398	European	Concordant	Concordant	0.591	0.431	/	Insufficient
HT	[75]	finn-b-L12_ALOPECAREATA	alopecia areata	289	211139	18	OR =1.396(1.03，1.892), p = 0.031	European	Concordant	Concordant	0.432	0.428	/	High
GD	[77]	FinnGen	alopecia areata	289	211139	26	OR =1.078(0.9053，1.283), p = 0.4002	European	Concordant	Concordant	0.59	0.432	/	Insufficient
HT	[77]	FinnGen	alopecia areata	289	211139	12	OR =1.396(1.030，1.892), p = 0.0314	European	Discordant	Concordant	0.404	0.4277	/	Moderate
GD	[62]	FinnGen	Vitiligo	/		23	OR = 1.270(0.988-1.632) , p = 0.062	European	Concordant	Concordant	0.008	0.008	PFDR > 0.05	Insufficient
HT	[62]	FinnGen	Vitiligo	/		10	OR = 1.971(1.201-3.234) , p = 0.007	European	Discordant	Concordant	0.006	0.672	PFDR < 0.05	Low
HT	[74]	GWAS	Vitiligo	4680	39586	4	OR=1.10(1.00−1.21)，p =0.04	European	Discordant	Discordant	0.87	0.87	/	Low
AIH	[74]	GWAS	Vitiligo	4680	39586	8	OR = 1.11(0.983-1.25)，p = 0.10	European	Concordant	Concordant	0.89	0.63	/	Insufficient
GD	[74]	GWAS	Vitiligo	4680	39586	16	OR = 1.03(0.92-1.14)，p = 0.61	European	Concordant	Concordant	0.91	0.59	/	Insufficient
GD	[57]	FinnGen	Vulgar psoriasis /Guttate psoriasis	734244		11	OR = 0.97 (0.90, 1.04)；p = 9.33E-01	European	Concordant	Concordant	0.06	0.1	/	Insufficient
HT	[59]	FinnGen	PsO	9267	364071	8	OR = 0.99（0.89，1.11）；p = 0.88	European	Concordant	Concordant	>0.05	0.17	/	Insufficient
HT	[59]	FinnGen	PsA	3186	240862	7	OR = 1.23（1.08，1.40）；p = 0.00	European	Discordant	Concordant	>0.05	0.55	/	Moderate
AITD	[47]	FinnGen	Diabetic neuropathy	1769	190836	2	OR = 9.93E+8，95% CI：3.2E+5 – 3E+13；p = 88.28E-5	European	/	/	/	/	/	Non-evaluable
GD	[63]	FinnGen	background diabetic retinopathy (DBR)	10413	/	11	OR = 1.49 (1.38-1.62), p = 2.7E-23	European	Concordant	Concordant	0.57	0.51	p<0.025	High
GD	[63]	FinnGen	DR（Diabetic retinopathy）	3098	/	11	OR = 1.26 (1.20-1.32), p = 1.2E-24	European	Concordant	Concordant	0.84	0.66	p<0.025	High
GD	[63]	FinnGen	NPDR（nonproliferative DR）	672	/	16	OR = 1.5 (1.28-1.76), p = 4.2E-07	European	Concordant	Concordant	0.11	0.01	p<0.025	Moderate
GD	[63]	FinnGen	PDR（proliferative DR）	9511	/	17	OR = 1.16 (1.11-1.21), p = 1.1E-10	European	Concordant	Concordant	0.07	0.19	p<0.025	High
AITD	[47]	FinnGen	Nerve root/plexus disorder	51643	360538	2	OR = 0.09，95% CI：0.004 – 2.47；p = 0.16	European	/	/	<0.01	>0.05	/	Non-evaluable
AITD	[47]	FinnGen	Carpal tunnel syndrome	24766	360538	3	OR = 13.79，95% CI：2.14 – 88.63；p = 0.006	European	/	/	0.03	>0.05	/	Non-evaluable
AITD	[47]	FinnGen	Polyneuropathies	6027	405136	3	OR = 1E-3，95% CI：6.68E-5 – 0.02；p = 4.44E-5	European	/	/	0.86	>0.05	/	Non-evaluable
Gut microbiome
GD	[79]	MiBioGen	Family Oxalobacteraceae	18340		7	OR = 0.015, P = 1.085	East Asian	Concordant	Concordant	0.858837	0.568	/	Insufficient
GD	[79]	MiBioGen	Genus Clostridium innocuum group	18340		7	OR = 0.024, P = 0.918	East Asian	Concordant	Concordant	0.813158	0.804	/	Insufficient
GD	[79]	MiBioGen	Genus Anaerofilum	18340		7	OR = 0.049, P = 1.586	East Asian	Concordant	Concordant	0.932999	0.416	/	Insufficient
GD	[79]	MiBioGen	Genus Intestinimonas	18340		7	OR = 0.046, P = 1.045	East Asian	Concordant	Concordant	0.524104	0.633	/	Insufficient
GD	[79]	MiBioGen	Genus Oxalobacter	18340		7	OR = 0.002, P = 1.114	East Asian	Concordant	Concordant	0.888663	0.903	/	Insufficient
GD	[79]	MiBioGen	Genus Peptococcus	18340		7	OR = 0.02, P = 1.078	East Asian	Concordant	Concordant	0.915181	0.958	/	Insufficient
GD	[79]	MiBioGen	Genus Ruminococcaceae UCG 005	18340		7	OR = 0.034, P = 1.041	East Asian	Concordant	Concordant	0.542467	0.669	/	Insufficient
GD	[79]	MiBioGen	Genus Sutterella	18340		7	OR = 0.024, P = 0.953	East Asian	Concordant	Concordant	0.493732	0.608	/	Insufficient
GD	[79]	MiBioGen	Genus Terrisporobacter	18340		7	OR = 0.03, P = 1.067	East Asian	Concordant	Concordant	0.912611	0.693	/	Insufficient
GD	[83]	MiBioGen	genus.Coprococcus1	18340		12	OR = 1.00 (0.97-1.03), p = 0.859	European	/	/	/	/	/	Non-evaluable
GD	[83]	MiBioGen	genus.Victivallis	18340		9	OR = 0.99 (0.93-1.06), p = 0.809	European	/	/	/	/	/	Non-evaluable
GD	[83]	MiBioGen	genus.Catenibacterium	18340		10	OR = 0.96 (0.85-1.09), p = 0.549	European	/	/	/	/	/	Non-evaluable
GD	[83]	MiBioGen	phylum.Verrucomicrobia	18340		12	OR = 0.97 (0.94-1.00), p = 0.093	European	/	/	/	/	/	Non-evaluable
GD	[83]	MiBioGen	order.Rhodospirillales	18340		12	OR = 1.02 (0.98-1.06), p = 0.337	European	/	/	/	/	/	Non-evaluable
GD	[83]	MiBioGen	genus.Bifidobacterium	18340		12	OR = 0.98 (0.95-1.01), p = 0.103	European	/	/	/	/	/	Non-evaluable
GD	[83]	MiBioGen	genus.LachnospiraceaeND3007group	18340		12	OR = 1.02 (0.98-1.06), p = 0.289	European	/	/	/	/	/	Non-evaluable
HT	[83]	MiBioGen	genus.Eggerthella	18340		123	OR = 1.00 (0.95-1.06), p = 0.891	European	/	/	/	/	/	Non-evaluable
HT	[83]	MiBioGen	genus.RuminococcaceaeUCG011	18340		122	OR = 0.94 (0.88-1.01), p = 0.084	European	/	/	/	/	/	Non-evaluable
HT	[83]	MiBioGen	genus.DefluviitaleaceaeUCG011	18340		124	OR = 1.00 (0.96-1.04), p = 0.854	European	/	/	/	/	/	Non-evaluable
HT	[83]	MiBioGen	phylum.Actinobacteria	18340		124	OR = 1.01 (0.99-1.04), p = 0.315	European	/	/	/	/	/	Non-evaluable
HT	[83]	MiBioGen	genus.Butyrivibrio	18340		122	OR = 0.99 (0.93-1.05), p = 0.749	European	/	/	/	/	/	Non-evaluable
HT	[83]	MiBioGen	genus.Holdemanella	18340		124	OR = 0.99 (0.95-1.03), p = 0.565	European	/	/	/	/	/	Non-evaluable
HT	[83]	MiBioGen	genus.Intestinimonas	18340		124	OR = 1.00 (0.97-1.04), p = 0.942	European	/	/	/	/	/	Non-evaluable
HT	[85]	MiBioGen	class.Alphaproteobacteria	18340		8	OR = 1.011 (0.949-1.078), p = 0.731	European	Concordant	Concordant	/	/	/	Insufficient
HT	[85]	MiBioGen	class.Verrucomicrobiae	18340		8	OR = 0.966 (0.913-1.022), p = 0.230	European	Concordant	Concordant	/	/	/	Insufficient
HT	[85]	MiBioGen	family.Alcaligenaceae	18340		8	OR = 1.007 (0.961-1.056), p = 0.763	European	Concordant	Concordant	/	/	/	Insufficient
HT	[85]	MiBioGen	family.Desulfovibrionaceae	18340		8	OR = 1.019 (0.970-1.070), p = 0.464	European	Concordant	Concordant	/	/	/	Insufficient
HT	[85]	MiBioGen	family.Verrucomicrobiaceae	18340		8	OR = 0.966 (0.913-1.022), p = 0.230	European	Concordant	Concordant	/	/	/	Insufficient
HT	[85]	MiBioGen	genus.Butyrivibrio	18340		8	OR = 1.014 (0.916-1.123), p = 0.788	European	Concordant	Concordant	/	/	/	Insufficient
HT	[85]	MiBioGen	genus..Ruminococcustorquesgroup	18340		8	OR = 0.969 (0.912-1.028), p = 0.293	European	Concordant	Concordant	/	/	/	Insufficient
HT	[85]	MiBioGen	genus.Akkermansia	18340		8	OR = 0.965 (0.912-1.022), p = 0.224	European	Concordant	Concordant	/	/	/	Insufficient
HT	[85]	MiBioGen	genus.Anaerostipes	18340		8	OR = 0.979 (0.935-1.026), p = 0.383	European	Concordant	Concordant	/	/	/	Insufficient
HT	[85]	MiBioGen	genus.Coprococcus1	18340		8	OR = 1.015 (0.968-1.063), p = 0.541	European	Concordant	Concordant	/	/	/	Insufficient
HT	[85]	MiBioGen	genus.Intestinimonas	18340		8	OR = 1.007 (0.953-1.064), p = 0.802	European	Concordant	Concordant	/	/	/	Insufficient
HT	[85]	MiBioGen	genus.Turicibacter	18340		8	OR = 1.029 (0.962-1.102), p = 0.400	European	Concordant	Concordant	/	/	/	Insufficient
HT	[85]	MiBioGen	order.Desulfovibrionales	18340		8	OR = 1.018 (0.969-1.070), p = 0.475	European	Concordant	Concordant	/	/	/	Insufficient
HT	[85]	MiBioGen	order.Verrucomicrobiales	18340		8	OR = 0.966 (0.913-1.022), p = 0.230	European	Concordant	Concordant	/	/	/	Insufficient
HT	[85]	MiBioGen	phylum.Verrucomicrobia	18340		8	OR = 0.971 (0.919-1.025), p = 0.283	European	Concordant	Concordant	/	/	/	Insufficient
AIHT	[84]	MiBioGen	Phylum.Actinobacteria	18340		/	OR = 1.009 (0.978-1.042), p = 0.563	European	Concordant	Concordant	/	/	/	Insufficient
AIHT	[84]	MiBioGen	Genus.Intestinimonas	18340		/	OR = 1.001 (0.963-1.041), p = 0.954	European	Concordant	Concordant	/	/	/	Insufficient
AIHT	[84]	MiBioGen	Genus.DefluviitaleaceaeUCG011	18340		/	OR = 0.928 (0.865-0.996), p = 0.486	European	Concordant	Concordant	/	/	/	Insufficient
AIHT	[84]	MiBioGen	Genus.Eggerthella	18340		/	OR = 1.025 (0.964-1.089), p = 0.428	European	Concordant	Concordant	/	/	/	Insufficient
AIHT	[84]	MiBioGen	Family.Defluviitaleaceae	18340		/	OR = 0.990 (0.943-1.039), p = 0.692	European	Concordant	Concordant	/	/	/	Insufficient
AIHT	[84]	MiBioGen	Genus.Subdoligranulum	18340		/	OR = 1.022 (0.987-1.057), p = 0.22	European	Concordant	Concordant	/	/	/	Insufficient
AIHT	[84]	MiBioGen	Genus.RuminococcaceaeUCG011	18340		/	OR = 0.989 (0.943-1.038), p = 0.665	European	Concordant	Concordant	/	/	/	Insufficient
AIHT	[82]	MiBioGen GWAS	class Negativicutes	198472		36	OR = 1.039（1.000-1.080），P= 0.048	European	Discordant	Concordant	0.236	0.144	/	Moderate
AIHT	[82]	MiBioGen GWAS	class Verrucomicrobiae	198472		36	OR = 0.954（0.915-0.995），P= 0.029	European	Discordant	Concordant	0.237	0.919	/	Moderate
AIHT	[82]	MiBioGen GWAS	family Christensenellaceae	198472		14	OR = 1.065（1.006-1.128），P= 0.030	European	Discordant	Concordant	0.8	0.526	/	Moderate
AIHT	[82]	MiBioGen GWAS	family Verrucomicrobiaceae	198472		36	OR = 0.954（0.915-0.995），P= 0.030	European	Discordant	Concordant	0.235	0.919	/	Moderate
AIHT	[82]	MiBioGen GWAS	genus Akkermansia	198472		36	OR = 0.954（0.915-0.995），P= 0.029	European	Concordant	Concordant	0.236	0.921	/	High
AIHT	[82]	MiBioGen GWAS	genus Erysipelotrichaceae UCG003	198472		6	OR = 0.906（0.828-0.992），P= 0.033	European	Concordant	Concordant	0.105	0.263	/	High
AIHT	[82]	MiBioGen GWAS	genus Eubacterium ruminantium group	198472		35	OR = 1.057（1.002-1.114），P= 0.042	European	Discordant	Concordant	0.507	0.57	/	Moderate
AIHT	[82]	MiBioGen GWAS	genus Ruminococcaceae UCG005	198472		36	OR = 1.047（1.006-1.090），P= 0.025	European	Concordant	Discordant	0.188	0.172	/	Moderate
AIHT	[82]	MiBioGen GWAS	order Selenomonadales	198472		36	OR = 1.039（1.000-1.080），P= 0.048	European	Discordant	Concordant	0.236	0.144	/	Moderate
AIHT	[82]	MiBioGen GWAS	order Verrucomicrobiales	198472		36	OR = 0.954（0.915-0.995），P= 0.029	European	Discordant	Concordant	0.237	0.919	/	Moderate
AIHT	[82]	MiBioGen GWAS	phylum Verrucomicrobia	198472		36	OR = 0.954（0.915-0.995），P= 0.024	European	Concordant	Concordant	0.169	0.922	/	High
Blood metabolites
GD	[87]		Glutamine	7824		11	OR = 1.00(0.99-1.00) , p = 0.028	European	Discordant	Discordant	0.896162	0.858115	/	Low
GD	[87]		Stearate (18:0)	7824		11	OR = 1.00(1.00-1.01) , p = 0.049	European	Discordant	Concordant	0.272909	0.790971	/	Moderate
GD	[87]		2-hydroxystearate	7824		11	OR = 1.01(1.00-1.01) , p = 0.047	European	Discordant	Discordant	0.272066	0.678317	/	Low
GD	[87]		1-oleoylglycerol (1-monoolein)	7824		11	OR = 1.02(1.00-1.03) , p = 0.008	European	Discordant	Concordant	0.832253	0.673748	/	Moderate
GD	[87]		2-hydroxyisobutyrate	7824		6	OR = 1.00(0.99-1.01) , p = 0.041	European	Discordant	Concordant	0.268275	0.727814	/	Moderate
GD	[87]		3-(4-hydroxyphenyl)lactate	7824		8	OR = 1.00(0.99-1.00) , p = 0.043	European	Discordant	Discordant	0.437427	0.381526	/	Low
GD	[87]		Scyllo-inositol	7824		9	OR = 1.01(1.00-1.02) , p = 0.046	European	Concordant	Concordant	0.149	0.825	/	High
GD	[87]		1-arachidonoylglycerophosphocholine*	7824		11	OR = 1.01(1.00-1.02) , p = 0.007	European	Discordant	Concordant	0.76037	0.7277	/	Moderate
GD	[87]		1-palmitoleoylglycerophosphocholine*	7824		11	OR = 1.01(1.00-1.02) , p = 0.003	European	Discordant	Concordant	0.577924	0.872937	/	Moderate
GD	[87]		1-docosahexaenoylglycerophosphocholine*	7824		11	OR = 1.01(1.00-1.02) , p = 0.014	European	Discordant	Discordant	0.592243	0.934436	/	Low
GD	[87]		N2,N2-dimethylguanosine	7824		6	OR = 0.99(0.99-1.00) , p = 0.049	European	Discordant	Discordant	0.371	0.832	/	Low
GD	[87]		Glutaroyl carnitine	7824		11	OR = 1.01(1.00-1.01) , p = 0.044	European	Discordant	Concordant	0.335257	0.359221	/	Moderate
GD	[87]		1-myristoylglycerophosphocholine	7824		11	OR = 1.01(1.00-1.02) , p = 0.029	European	Discordant	Discordant	0.73683	0.957266	/	Low
GD	[88]	the KORA F4 study in Germany and the UK Twin Study	phosphate	7824		33	OR = 1.00 (1.00-1.00), p = 0.691	European	Concordant	Concordant	0.682459	0.0743076	/	Insufficient
GD	[88]	the KORA F4 study in Germany and the UK Twin Study	kynurenine	7824		33	OR = 1.00 (1.00-1.01), p = 0.715	European	Concordant	Concordant	0.131134	0.128199	/	Insufficient
GD	[88]	the KORA F4 study in Germany and the UK Twin Study	taurochenodeoxycholate	7824		33	OR = 1.00 (0.98-1.01), p = 0.733	European	Concordant	Concordant	0.0863653	0.044203	/	Insufficient
GD	[88]	the KORA F4 study in Germany and the UK Twin Study	erythrose	7824		33	OR = 0.99 (0.98-1.00), p = 0.046	European	Discordant	Discordant	0.197156	0.5377	/	Low
GD	[88]	the KORA F4 study in Germany and the UK Twin Study	glycerol 2-phosphate	7824		33	OR = 1.00 (0.99-1.01), p = 0.875	European	Concordant	Concordant	0.434615	0.900653	/	Insufficient
GD	[88]	the KORA F4 study in Germany and the UK Twin Study	3-methylxanthine	7824		33	OR = 1.00 (0.98-1.01), p = 0.478	European	Concordant	Concordant	0.183468	0.193046	/	Insufficient
GD	[88]	the KORA F4 study in Germany and the UK Twin Study	4-ethylphenylsulfate	7824		33	OR = 0.99 (0.98-1.01), p = 0.427	European	Concordant	Concordant	0.155992	0.652514	/	Insufficient
GD	[88]	the KORA F4 study in Germany and the UK Twin Study	4-androsten-3beta,17beta-diol disulfate 1*	7824		33	OR = 1.00 (0.99-1.02), p = 0.827	European	Concordant	Concordant	0.415901	0.151327	/	Insufficient
GD	[88]	the KORA F4 study in Germany and the UK Twin Study	4-androsten-3beta,17beta-diol disulfate 2*	7824		33	OR = 0.99 (0.98-1.00), p = 0.133	European	Concordant	Concordant	0.569364	0.451429	/	Insufficient
GD	[88]	the KORA F4 study in Germany and the UK Twin Study	phenylalanylphenylalanine	7824		33	OR = 0.99 (0.98-1.00), p = 0.090	European	Concordant	Concordant	0.133463	0.998278	/	Insufficient
liver diseases
AITD	[91]	GWAS	Alcoholic liver disease	451	455897	3	OR = 4.87；95% CI = 0.01-9.69；p = 0.580	European	Concordant	Concordant	0.666	0.535	/	Insufficient
HT	[91]	GWAS	Alcoholic liver disease	451	455897	8	OR = 1.09；95% CI = 0.83-1.45；p = 0.527	European	Concordant	Concordant	0.507	0.398	/	Insufficient
AITD	[91]	GWAS	Non-alcoholic fatty liver disease	8434	770180	2	OR = 0.14；95% CI = 0.01-1.61；p = 0.540	European	/	/	/	/	/	Non-evaluable
HT	[91]	GWAS	Non-alcoholic fatty liver disease	8434	770180	6	OR = 1.08；95% CI = 0.98-1.18；p = 0.121	European	Concordant	Concordant	0.38	0.279	/	Insufficient
AITD	[92]	GWAS	primary biliary cholangitis	8021	16489	30	OR = 1.04 (0.96–1.12)，P= 0.37	European	Concordant	Concordant	0.776772	0.189993	/	Insufficient
AIH	[92]	GWAS	primary biliary cholangitis	8021	16489	2	OR = 0.99 (0.87–1.11)，P= 0.81	European	/	/	0.769129	/	/	Non-evaluable
GD	[92]	GWAS	primary biliary cholangitis	8021	16489	2	OR = 0.94 (0.82–1.08)，P= 0.42	European	/	/	0.873845	/	/	Non-evaluable
AIHT	[92]	GWAS	primary biliary cholangitis	8021	16489	45	OR = 1.10 (1.02–1.20)，P= 0.02	European	Concordant	Discordant	0.0813011	0.0694144	/	Moderate
GD	[93]	IPSCSG	primary sclerosing cholangitis	2871	12019	6	OR = 1.010 （0.754-1.353）, p = 0.945	Mixed	Concordant	Concordant	0	0.774	/	Insufficient
HT	[93]	IPSCSG	primary sclerosing cholangitis	2871	12019	7	OR = 0.995 (0.960-1.030), p = 0.757	Mixed	Concordant	Concordant	0.713	0.279	/	Insufficient
Helicobacter pylori infection
HT	[94]	UK Biobank	CagA	985		11	OR =1.05 (1.01, 1.10), p = 0.016	European	Concordant	Concordant	＞0.05	＞0.05	p<8.3 × 10 −4	Insufficient
HT	[94]	UK Biobank	OMP	2640		10	OR =1.01 (0.99, 1.04), p = 0.385	European	Concordant	Concordant	＞0.05	＞0.05	p<8.3 × 10 −4	Insufficient
HT	[94]	UK Biobank	IgG	8735		10	OR =1.01 (1.00, 1.01) p = 0.018	European	Concordant	Concordant	＞0.05	＞0.05	p<8.3 × 10 −4	Insufficient
HT	[94]	UK Biobank	UREA	2251		11	OR =1.00 (0.97, 1.02), p = 0.774	European	Concordant	Concordant	＞0.05	＞0.05	p<8.3 × 10 −4	Insufficient
HT	[94]	UK Biobank	VacA	1571		10	OR =1.01 (0.98, 1.04), p = 0.597	European	Concordant	Concordant	＞0.05	＞0.05	p<8.3 × 10 −4	Insufficient
HT	[94]	UK Biobank	Catalase	1558		10	OR =0.98 (0.95, 1.01), p = 0.248	European	Concordant	Concordant	＞0.05	＞0.05	p<8.3 × 10 −4	Insufficient
GD	[94]	UK Biobank	CagA	985		11	OR =1.16 (1.07, 1.26), p = 2.1×10-4	European	Discordant	Concordant	＞0.05	＞0.05	p<8.3 × 10 −4	Moderate
GD	[94]	UK Biobank	OMP	2640		10	OR =1.11 (1.06, 1.17), p = 3.2×10-5	European	Concordant	Concordant	＞0.05	＞0.05	p<8.3 × 10 −4	High
GD	[94]	UK Biobank	IgG	8735		10	OR =1.01 (1.00, 1.02), p = 0.141	European	Concordant	Concordant	＞0.05	＞0.05	p<8.3 × 10 −4	Insufficient
GD	[94]	UK Biobank	UREA	2251		11	OR =1.07 (1.02, 1.13), p = 0.006	European	Discordant	Concordant	＞0.05	＞0.05	p<8.3 × 10 −4	Low
GD	[94]	UK Biobank	VacA	1571		10	OR =0.96 (0.90, 1.02), p = 0.232	European	Concordant	Concordant	＞0.05	＞0.05	p<8.3 × 10 −4	Insufficient
GD	[94]	UK Biobank	Catalase	1558		10	OR =0.98 (0.93, 1.05), p = 0.629	European	Concordant	Concordant	＞0.05	＞0.05	p<8.3 × 10 −4	Insufficient
AIHT	[94]	UK Biobank	CagA	985		11	OR =1.10 (1.00, 1.20), p = 0.049	European	Concordant	Concordant	＞0.05	＞0.05	p<8.3 × 10 −4	Insufficient
AIHT	[94]	UK Biobank	OMP	2640		10	OR =1.15 (1.09, 1.22), p = 1.4×10-6	European	Concordant	Concordant	＞0.05	＞0.05	p<8.3 × 10 −4	High
AIHT	[94]	UK Biobank	IgG	8735		10	OR =1.02 (1.00, 1.03), p = 0.029	European	Concordant	Concordant	＞0.05	＞0.05	p<8.3 × 10 −4	Insufficient
AIHT	[94]	UK Biobank	UREA	2251		11	OR =1.10 (1.03, 1.17), p = 0.003	European	Concordant	Concordant	＞0.05	＞0.05	p<8.3 × 10 −4	Insufficient
AIHT	[94]	UK Biobank	VacA	1571		10	OR =0.96 (0.89, 1.03)， p = 0.250	European	Concordant	Concordant	＞0.05	＞0.05	p<8.3 × 10 −4	Insufficient
AIHT	[94]	UK Biobank	Catalase	1558		10	OR =1.01 (0.94, 1.08), p = 0.818	European	Concordant	Concordant	＞0.05	＞0.05	p<8.3 × 10 −4	Insufficient
hematologic diseases and indices
AITD	[95]	Estonian Biobank, UK Biobank and FinnGen	pernicious_anemia	2166	659516	59	OR = 1.343 (1.196-1.507), p = 0.000	European	Concordant	Concordant	0.00564071	0.0622774	/	Moderate
AITD	[95]	GWAS	RBC	563946		84	B = 0.012 (-0.007~0.032), p = 0.227	European	Concordant	Concordant	1.72946e-254	0.666362	/	Insufficient
AITD	[95]	GWAS	RDW	563946		82	B = 0.022 (-0.009~0.034), p = 0.001	European	Discordant	Concordant	1.0958e-78	0.663117	/	Low
AITD	[95]	GWAS	HCT	563946		84	B = 0.007 (-0.014~0.027), p = 0.528	European	Concordant	Concordant	1.94241e-284	0.478397	/	Insufficient
AITD	[95]	GWAS	HGB	563946		85	B = 0.008 (-0.014~0.030), p = 0.490	European	Concordant	Concordant	0	0.827273	/	Insufficient
AITD	[95]	GWAS	MCHC	563946		85	B = -0.008 (-0.018~0.002), p = 0.130	European	Concordant	Concordant	6.97953e-37	0.743027	/	Insufficient
AITD	[95]	GWAS	MCH	563946		85	B = -0.005 (-0.021~0.011), p = 0.514	European	Concordant	Concordant	2.08093e-140	0.224012	/	Insufficient
AITD	[95]	GWAS	MCV	563946		84	B = -0.004 (-0.020~0.012), p = 0.604	European	Concordant	Concordant	4.68272e-161	0.149059	/	Insufficient
AITD	[95]	GWAS	Reticulocyte percentage	361194		58	B = -0.006 (-0.015~0.002), p = 0.118	European	Concordant	Concordant	0.101374	0.290742	/	Insufficient
AITD	[95]	GWAS	Reticulocyte percentage (irn)	361194		58	B = -0.012 (-0.024~-0.001), p = 0.038	European	Concordant	Concordant	6.07748e-06	0.0124041	/	Moderate
AITD	[95]	GWAS	Reticulocyte count	361194		58	B = 0.000 (-0.001~0.000), p = 0.012	European	Concordant	Concordant	0.11245	0.0281713	/	Moderate
AITD	[95]	GWAS	Reticulocyte count (irn)	361194		58	B = -0.015 (-0.027~-0.003), p = 0.011	European	Concordant	Concordant	1.68614e-06	0.000177992	/	Moderate
AITD	[95]	GWAS	Immature reticulocyte fraction	563946		58	B = 0.000 (-0.000~0.001), p = 0.377	European	Concordant	Concordant	5.24115e-06	0.113683	/	Insufficient
AITD	[95]	GWAS	Immature reticulocyte fraction (irn)	563946		58	B = 0.005 (-0.006~0.017), p = 0.390	European	Concordant	Concordant	3.11994e-06	0.120936	/	Insufficient
AITD	[95]	GWAS	Mean reticulocyte volume	563946		36	B = -0.027 (-0.111~0.058), p = 0.538	European	Concordant	Concordant	0.949655	0.928325	/	Insufficient
AITD	[95]	GWAS	Mean reticulocyte volume (irn)	563946		58	B = 0.027 (-0.010~0.045), p = 0.002	European	Concordant	Concordant	7.42581e-29	0.0486531	/	Moderate
AITD	[95]	GWAS	Direct bilirubin (umol/L)	361194		58	B = 0.006 (-0.003~0.015), p = 0.170	European	Concordant	Concordant	0.00710898	0.0155754	/	Insufficient
AITD	[95]	GWAS	Direct bilirubin (irn)	361194		58	B = 0.008 (-0.003~0.018), p = 0.154	European	Concordant	Concordant	0.00417295	0.0509578	/	Insufficient
AITD	[95]	GWAS	Total bilirubin (umol/L)	361194		55	B = -0.015 (-0.058~0.028), p = 0.485	European	Discordant	Concordant	0.012872	3.87497e-06	/	Very low
AITD	[95]	GWAS	Total bilirubin (irn)	361194		58	B = -0.004 (-0.016~0.008), p = 0.530	European	Discordant	Concordant	5.44887e-10	7.10386e-06	/	Very low
ophthalmic diseases
AITD	[96]	FinnGen	diabetic retinopathy	14584	202082	84	OR = 1.10 (1.04, 1.15), p = 3 · 10-3	European	Concordant	Concordant	<0.05	0.78	/	Moderate
AITD	[96]	FinnGen	cataract	26758	189604	84	OR = 1.05 (1.02, 1.08), p = 3 · 10-3	European	Concordant	Concordant	>0.05	0.07	/	High
AITD	[96]	IAMDGC	Early AMD	14034	91214	82	OR = 1.019（1.052-1.154）, p = 4.44E-05	European	Concordant	Concordant	>0.05	0.0005	/	Moderate
AITD	[96]	IAMDGC	Late AMD	16144	17832	77	OR = 1.028 (0.967-1.074), p = 0.479	European	Concordant	Concordant	>0.05	0.177	/	Insufficient
AITD	[96]	Gharahkhani 2021	Glaucoma	15229	177473	73	OR = 0.943 (0.979-1.079), p = 0.273	European	Concordant	Concordant	>0.05	0.314	/	Insufficient
AIHT	[97]	FinnGen	senile cataract	59522	312864	83	OR = 2.4；95% CI = 1.42-4.06；p = 1.12×10^-3	European	Discordant	Concordant	5.27×10^-6	0.66		Low
GD	[32]	FinnGen	Senile cataract	216362		5	OR = 1.031；95%CI：1.002–1.060；p = 0.033	European	Discordant	Concordant	0.719	0.338	/	Moderate
GD	[32]	FinnGen	Age-related macular degeneration	209122		5	OR = 1.03；95%CI：0.969–1.094；p = 0.346	European	Concordant	Concordant	0.94	0.697	/	Insufficient
otorhinolaryngologic diseases
GD	[98]	FinnGen R10	Acute sinusitis	10916	182945	24	OR = 1.00（0.97-1.03），P = 9.61E-01	European	Concordant	Concordant	0.778067	0.53461	/	High
HT	[98]	FinnGen R10	Acute sinusitis	10916	182945	10	OR = 1.00（0.94-1.06），P = 9.53E-01	European	Concordant	Concordant	0.79559	0.241439	/	High
GD	[98]	FinnGen R10	Chronic sinusitis	8524	167849	25	OR = 1.02（0.98-1.06），P = 2.81E-01	European	Concordant	Concordant	0.33834	0.558462	/	High
HT	[98]	FinnGen R10	Chronic sinusitis	8524	167849	9	OR = 1.04（0.97-1.13），P = 2.57E-01	European	Concordant	Concordant	0.591045	0.224808	/	High
AIHT	[99]	FinnGen	Chronic sinusitis	17987	308457	76	OR = 2.84(1.06-7.61)；p = 0.037	European	Discordant	Discordant	2.36e-12	0.792	P < 0.005	Insufficient
AIH	[101]	UK Biobank	nasal polyps（female）	728	193446	4	OR = 1.000317 (0.999839-1.000794） p = 0.194034	European	Concordant	Concordant	0.522	0.3	PFDR = 0.426874	Insufficient
AIH	[101]	UK Biobank	nasal polyps（male）	1479	165541	4	OR = 0.999339 (0.9985-1.000178） p = 0.122694	European	Concordant	Concordant	0.329	0.693	PFDR = 0.224938	Insufficient
GD	[100]	GWAS	Allergic Rhinitis	25486	87097	4	OR = 0.995，95% CI: 0.991-0.999，p = 0.0213	European	Concordant	Concordant	p <0.05	p >0.05		Moderate
GD	[102]	FinnGen	temporomandibular disorders	6314	222498	21	OR：1.06，95% CI：1.01-1.10，p = 0.012	European	Discordant	Discordant	0.589	0.496		Low
HT	[102]	FinnGen	temporomandibular disorders	6314	222498	9	OR：1.06，95% CI：0.98-1.15，p = 0.161	European	Concordant	Concordant	0.348	0.576		Insufficient
dermatologic conditions
GD	[103]	BBJ	drug eruption	430	209651	13	OR = 1.303 (1.119-1.516), p < 0.001	East Asian	Discordant	Concordant	0.863	0.618	/	Moderate
GD	[103]	FinnGen	generalized drug eruption	914	341585	13	OR = 1.170 (1.041-1.315), p = 0.008	European	Discordant	Concordant	0.397	0.486	/	Moderate
GD	[103]	FinnGen	localized drug eruption	245	342254	13	OR = 0.851 (0.683-1.060), p = 0.149	European	Concordant	Concordant	0.754	0.505	/	Insufficient
AIHT	[104]	GCST90000512	Frozen shoulder	451099		23	OR = 1.07，95% CI：1.01-1.14，P = .02	European	Concordant	Concordant	0.054	0.114	/	High
musculoskeletal and connective tissue disorders
AIHT	[105]	FinnGen	Fibromyalgia	2689	299606	137	OR = 1.058（0.982，1.140）；p = 0.136	European	Concordant	Concordant	>0.05	>0.05		Insufficient
AIHT	[106]	FinnGen R10	Osteoporosis	8017	391037	149	OR = 1.118 (1.068-1.171), p = 0.000	European	Concordant	Concordant	< 0.01	0.21	p < 0.0042	Moderate
GD	[106]	FinnGen R10	Osteoporosis	8017	391037	16	OR = 1.060 (1.015-1.107), p = 0.009	European	Discordant	Discordant	0.15	0.55	p < 0.0042	Low
AIH	[106]	FinnGen R10	Osteoporosis	8017	391037	9	OR = 1.077 (1.009-1.149), p = 0.026	European	Discordant	Discordant	< 0.01	0.74	p < 0.0042	Insufficient
AIHT	[106]	FinnGen R10	Osteoporosis with pathological fracture	1822	311210	24	OR = 1.176 (1.083-1.277), p = 0.000	European	Concordant	Concordant	0.38	0.61	p < 0.0042	High
GD	[106]	FinnGen R10	Osteoporosis with pathological fracture	1822	311210	16	OR = 1.131 (1.046-1.224), p = 0.002	European	Discordant	Discordant	0.57	0.13	p < 0.0042	Low
AIH	[106]	FinnGen R10	Osteoporosis with pathological fracture	1822	311210	9	OR = 1.113 (1.024-1.209), p = 0.012	European	Discordant	Discordant	0.45	0.78	p < 0.0042	Low
AIHT	[106]	FinnGen R10	Postmenopausal osteoporosis with pathological fracture	1486	228601	24	OR = 1.104 (1.010-1.207), p = 0.029	European	Discordant	Discordant	0.61	0.67	p < 0.0042	Low
GD	[106]	FinnGen R10	Postmenopausal osteoporosis with pathological fracture	1486	228601	16	OR = 1.138 (1.064-1.240), p = 0.003	European	Discordant	Discordant	0.45	0.55	p < 0.0042	Low
AIH	[106]	FinnGen R10	Postmenopausal osteoporosis with pathological fracture	1486	228601	9	OR = 1.113 (1.005-1.232), p = 0.040	European	Discordant	Discordant	0.27	0.78	p < 0.0042	Low
AIH	[107]	FinnGen	gout	3576	147221	7	OR = 1.07（1.01～1.12），P FDR =0.0314	European	Discordant	Concordant	0.68	0.32	P FDR =0.0314	Moderate
AIHT	[107]	FinnGen	gout	3576	147221	29	OR = 1.13（1.03～1.24），P FDR =0.0336	European	Discordant	Discordant	1.11	0.77	P FDR =0.0336	Low
AIH	[108]	GCST007090	knee osteoarthritis	24955	378169	5	OR = 1.05 (1.03-1.07), p = 0.000	European	Discordant	Concordant	0.854	0.777	PFDR < 0.05	Moderate
AIH	[108]	GCST007091	Hip osteoarthritis	15704	378169	5	OR = 1.00 (0.97-1.03), p = 0.862	European	Concordant	Concordant	0.241	0.111	PFDR > 0.05	Insufficient
GD	[32]	GCST90000025	Sarcopenia (Appendicular lean mass)	450243		5	OR = 1.027；95%CI：1.009–1.046；p = 0.004	European	Concordant	Concordant	0	0.022	/	Moderate
aging-related diseases and indicators
AIHT	[110]	GCST90020053+UK Biobank	Frailty index	175226		37	OR = 1.023(1.008-1.038)，P= 0.0015	European	Discordant	Concordant	3.13e-08	0.34	/	Low
AIH	[110]	GCST90020053+UK Biobank	Frailty index	175226		5	OR = 1.024(1.004-1.045)，P= 0.0163	European	Discordant	Concordant	0	0.26	/	Low
AIHT	[109]	UK Biobank	Facial Aging	423999		45	OR = 1.000 (0.996-1.005）, p = 0.838	European	Concordant	Concordant	0.002	0.313	/	Insufficient
GD	[32]	UK Biobank	Facial ageing	423999		5	OR = 1.003；95%CI：0.998–1.008；p = 0.189	European	Discordant	Discordant	0.004	0.035	/	Very low
GD	[32]	GCST90012115	Age-related hearing impairment	330759		5	OR = 1.009；95%CI：1.004–1.014；p = 0.001	European	Discordant	Concordant	0.404	0.395	/	Moderate
Others
AITD	[112]	FinnGen	primary ovarian insufficiency	469	200581	60	OR = 1.12 (0.87, 1.43)；p = 0.382	European	Concordant	Concordant	0.08	0.02		Insufficient
AITD	[113]	GWAS	anti-Müllerian hormone levels	7049		15	β = -0.096（-0.223- 0.031），p = 0.139	European	Concordant	Concordant	0.448	0.463	P < 0.006	Insufficient
AIH	[111]	FinnGen	Migraine	8547	176107	7	OR = 1.066，95%CI=1.030～1.103，P=0.000	European	Discordant	Concordant	0.502831	0.903308	/	Moderate
AIHT	[111]	FinnGen	Migraine	8547	176107	68	OR = 1.045，95%CI=1.000～1.091，P=0.051	European	Concordant	Concordant	/	/	/	Insufficient
AIH	[111]	FinnGen	Migraine with aura	3541	176107	7	OR = 1.074，95%CI=1.021～1.131，P=0.006	European	Discordant	Concordant	0.99545	0.717238	/	Moderate
AIHT	[111]	FinnGen	Migraine with aura	3541	176107	68	OR = 1.041，95%CI=0.975～1.111，P=0.230	European	Concordant	Concordant	/	/	/	Insufficient
AIH	[111]	FinnGen	Migraine without aura	3215	176107	7	OR = 1.068，95%CI=1.012～1.127，P=0.017	European	Discordant	Discordant	0.583955	0.799136	/	Low
AIHT	[111]	FinnGen	Migraine without aura	3215	176107	68	OR = 1.076，95%CI=1.004～1.152，P=0.038	European	Discordant	Discordant	/	/	/	Very low
Other factors
AIH	[117]	FinnGen	Vitamin A	8247		27	OR = 0.97；95% CI = 0.95-1.00；p = 0.044	European	Concordant	Concordant	0.475423	0.448866		High
AIHT	[117]	FinnGen	Vitamin A	8247		229	OR = 0.99；95% CI = 0.96-1.03；p = 0.702	European	Concordant	Concordant	0.164343	0.858322		Insufficient
AIH	[117]	FinnGen	Vitamin B9	5998		17	OR = 0.99；95% CI = 0.95-1.03；p = 0.597	European	Concordant	Concordant	0.921478	0.16067		Insufficient
AIHT	[117]	FinnGen	Vitamin B9	5998		145	OR = 0.98；95% CI = 0.93-1.04；p = 0.518	European	Concordant	Concordant	0.488853	0.532281		Insufficient
AIH	[117]	FinnGen	Vitamin B12	64979		28	OR = 1.00；95% CI = 0.99-1.01；p = 0.516	European	Concordant	Concordant	0.675451	0.523625		Insufficient
AIHT	[117]	FinnGen	Vitamin B12	64979		226	OR = 1.00；95% CI = 0.99-1.01；p = 0.982	European	Concordant	Concordant	0.321291	0.405464		Insufficient
AIH	[117]	FinnGen	Vitamin C	64979		28	OR = 1.00；95% CI = 0.99-1.01；p = 0.897	European	Concordant	Concordant	0.557171	0.160888		Insufficient
AIHT	[117]	FinnGen	Vitamin C	64979		226	OR = 0.99；95% CI = 0.98-1.01；p = 0.438	European	Concordant	Concordant	0.0738357	0.804231		Insufficient
AIH	[117]	FinnGen	Vitamin D	64979		28	OR = 1.00；95% CI = 0.99-1.01；p = 0.878	European	Concordant	Concordant	0.424031	0.93463		Insufficient
AIHT	[117]	FinnGen	Vitamin D	64979		226	OR = 1.00；95% CI = 0.99-1.01；p = 0.824	European	Concordant	Concordant	0.124163	0.378396		Insufficient
GD	[120]	UK Biobank	vitamin D levels	417580		/	P > 0.05	European	/	/	0.013	0.193	P < 0.0038	Non-evaluable
HT	[120]	UK Biobank	vitamin D levels	417580		/	P > 0.05	European	/	/	0.148	0.861	P < 0.0038	Non-evaluable
AIH	[117]	FinnGen	Vitamin E	64979		28	OR = 0.99；95% CI = 0.98-1.01；p = 0.650	European	Concordant	Concordant	0.861327	0.573121		Insufficient
AIHT	[117]	FinnGen	Vitamin E	64979		226	OR = 1.00；95% CI = 0.99-1.01；p = 0.772	European	Concordant	Concordant	0.603565	0.218474		Insufficient
AITD	[126]	GWAS	Adulthood BMI	694649		104	β = 0.004（-0.003- 0.010），p = 0.284	European	Concordant	Concordant	/	/	/	Insufficient
AITD	[127]	GIANT consortium and 23andMe	Height	5.4 million		69	beta=-0.009 [95% CI -0.025, 0.006]，p =2.38E-01	Mixed	Discordant	Discordant	2.16259e-180	0.0275944	/	Very low
AIH	[122]	UK Biobank	telomere length	472174		9	β = −1.93 × 10−2; 95% CI: −2.85 × 10−2 to −1.00 × 10−2; p = 4.54 × 10−5	European	Concordant	Concordant	1.17 × 10−6	0.36	/	Moderate
AIHT	[122]	UK Biobank	telomere length	472174		66	β = −3.99 × 10−3; 95% CI:−1.19 × 10−2 to 3.93 × 10−3; p = 0.324	European	Concordant	Concordant	1.09 × 10−10	0.09	/	Insufficient
GD	[32]	IEU Open GWAS	Telomere length	472174		5	OR = 0.982；95%CI：0.969–0.994；p = 0.004	European	Concordant	Concordant	0	0.02	/	Moderate
AIH	[123]	the UK Biobank	telomere length	472174		10	OR：0.634，95% CI：0.479–0.840，p = 0.001	European	Concordant	Discordant	<0.001	<0.001		Low
AIHT	[132]	UK Biobank	Daytime nap	452633		152	OR =1.00(1.00，1.01), p = 0.115	European	Concordant	Discordant	8.47e-07	0.653	P < 0.0023	Very low
GD	[132]	UK Biobank	Daytime nap	452633		152	OR =1.00(0.99，1.01), p = 0.962	European	Concordant	Concordant	1.46e-07	0.927	P < 0.0023	Insufficient
AIHT	[132]	UK Biobank	Getting up	449734		152	OR =0.99(0.98，1.00), p = 6.66E-03	European	Discordant	Discordant	3.9e-10	0.194	P < 0.0023	Insufficient
GD	[132]	UK Biobank	Getting up	449734		152	OR =0.99(0.98，1.00), p = 0.944	European	Concordant	Concordant	0.251	0.287	P < 0.0023	Insufficient
AIHT	[132]	UK Biobank	Sleep duration	446118		148	OR =1.00(0.99，1.01), p = 0.921	European	Concordant	Concordant	2.86e-10	0.652	P < 0.0023	Insufficient
GD	[132]	UK Biobank	Sleep duration	446118		148	OR =1.00(0.99，1.00), p = 0.221	European	Concordant	Concordant	0.059	0.885	P < 0.0023	Insufficient
AIHT	[132]	UK Biobank	Daytime sleepiness	446118		148	OR =1.00(1.00，1.01), p = 0.103	European	Concordant	Concordant	1.59e-06	0.37	P < 0.0023	Insufficient
GD	[132]	UK Biobank	Daytime sleepiness	446118		148	OR =1.00(1.00，1.00), p = 0.881	European	Concordant	Concordant	0.198	0.744	P < 0.0023	Insufficient
AIHT	[132]	UK Biobank	Short sleep	106192		148	OR =1.00(1.00，1.01), p = 0.432	European	Concordant	Concordant	7.29e-08	0.748	P < 0.0023	Insufficient
GD	[132]	UK Biobank	Short sleep	106192		148	OR =1.00(1.00，1.00), p = 0.310	European	Concordant	Concordant	0.803	0.015	P < 0.0023	Insufficient
AIHT	[132]	UK Biobank	long sleep	34184		148	OR =1.00(1.00，1.00), p = 0.104	European	Concordant	Concordant	0.035	0.825	P < 0.0023	Insufficient
GD	[132]	UK Biobank	long sleep	34184		148	OR =1.00(1.00，1.00), p = 0.863	European	Concordant	Concordant	0.521	0.164	P < 0.0023	Insufficient
AIHT	[132]	UK Biobank	Insominia	453379		148	OR =1.00(1.00，1.01), p = 0.468	European	Concordant	Concordant	8.47e-07	0.242	P < 0.0023	Insufficient
GD	[132]	UK Biobank	Insominia	453379		148	OR =1.00(1.00，1.01), p = 0.118	European	Concordant	Concordant	0.358	0.599	P < 0.0023	Insufficient
Inflammatory factors and immune cells
GD	[137]	FINRISK 1997, FINRISK 2002, and Young Finns Study	MIP-1β/CCL4	8243		22	OR = 0.049 (0.010–0.088)；p = 0.014	European	Discordant	Discordant	0.33	0.57		Low
GD	[137]	FINRISK 1997, FINRISK 2002, and Young Finns Study	MCP-1/CCL2	8293		22	OR = 0.055 (0.019–0.092)；p = 0.003	European	Discordant	Concordant	0.716	0.986		Moderate
GD	[137]	FINRISK 2002 and Young Finns Study	MIG/CXCL9	3685		22	OR = 0.080 (0.014–0.146)；p = 0.018	European	Concordant	Discordant	0.081	0.054		Moderate
GD	[137]	FINRISK 2002 and Young Finns Study	IP-10/CXCL10	3685		22	OR = 0.076 (0.008–0.145)；p = 0.028	European	Discordant	Discordant	0.054	0.27		Low
GD	[137]	FINRISK 1997, FINRISK 2002, and Young Finns Study	SDF-1α/CXCL12	5998		22	OR = 0.042 (0.004–0.080)；p = 0.030	European	Discordant	Concordant	0.46	0.684		Moderate
GD	[137]	FINRISK 1997, FINRISK 2002, and Young Finns Study	PDGFbb	8293		22	OR = 0.052 (0.015–0.089)；p = 0.006	European	Discordant	Discordant	0.847	0.266		Low
GD	[137]	FINRISK 2002 and Young Finns Study	βNGF	3531		22	OR = 0.066 (0.006–0.126)；p = 0.032	European	Discordant	Concordant	0.284	0.642		Moderate
GD	[137]	FINRISK 2002 and Young Finns Study	IL-2ra	3677		22	OR = 0.062 (0.007–0.117)；p = 0.026	European	Discordant	Discordant	0.54	0.345		Low
GD	[137]	FINRISK 1997, FINRISK 2002, and Young Finns Study	IL-4	8214		22	OR = 0.054 (0.017–0.092)；p = 0.004	European	Discordant	Concordant	0.785	0.965		Moderate
GD	[137]	FINRISK 1997, FINRISK 2002, and Young Finns Study	IL-17	7760		22	OR = 0.044 (0.006–0.082)；p = 0.025	European	Discordant	Concordant	0.451	0.911		Moderate
HT	[137]	FINRISK 2002 and Young Finns Study	MIG/CXCL9	3685		22	OR = 0.234 (0.109–0.359)；p = 2.35E-4	European	Discordant	Concordant	0.024	0.353		Low
HT	[137]	FINRISK 2002 and Young Finns Study	IL-2ra	3677		22	OR = 0.136 (0.035–0.236)；p = 0.008	European	Discordant	Discordant	0.208	0.576		Low
HT	[137]	FINRISK 2002 and Young Finns Study	IP-10/CXCL10	3685		22	OR = 0.183 (0.052–0.315)；p = 0.006	European	Discordant	Concordant	0.012	0.647		Low
HT	[137]	FINRISK 2002 and Young Finns Study	IL-16	3483		22	OR = 0.124 (0.034–0.213)；p = 0.007	European	Discordant	Concordant	0.491	0.64		Moderate
HT	[138]	PMID: 34475573; PMCID: PMC8432599.	MAGI3	31684		6	OR = 0.9618；95% CI，0.8792-1.0521；P = 0.395	European	Concordant	Concordant	0.052	0.545	/	Insufficient
HT	[139]	Zhao JH et al.	ADA	14824		/	B = 0.050(-0.023-0.122) , p = 0.178	Mixed	Discordant	Concordant	0.1324	0.266143	P < 0.017	Low
HT	[139]	Zhao JH et al.	MMP10	14824		/	B = -0.075(-0.143~-0.008) , p = 0.029	Mixed	Discordant	Discordant	0.987724	0.706903	P < 0.017	Low
AIHT	[141]	Icelandic deCODE study	LAT	35559		12	β±SE = 0.519±0.342，P = 0.130	European	Concordant	Concordant	/	/	/	Insufficient
AIHT	[141]	Icelandic deCODE study	TSSK1B	35559		12	β±SE = 0.377±0.265，P = 0.155	European	Concordant	Concordant	/	/	/	Insufficient
AIHT	[141]	Icelandic deCODE study	TMEM52	35559		16	β±SE = 0.063±0.056，P = 0.261	European	Concordant	Concordant	/	/	/	Insufficient
AIHT	[141]	Icelandic deCODE study	EXOSC3	35559		12	β±SE = 0.114±0.069，P = 0.097	European	Concordant	Concordant	/	/	/	Insufficient
AIHT	[141]	Icelandic deCODE study	CHRD	35559		17	β±SE = 0.098±0.091，P = 0.280	European	Concordant	Concordant	/	/	/	Insufficient
AIHT	[141]	Icelandic deCODE study	ZFP91	35559		9	β±SE = 0.052±0.089，P = 0.559	European	Concordant	Concordant	/	/	/	Insufficient
AIHT	[141]	Icelandic deCODE study	CDH11	35559		45	β±SE = 0.069±0.047，P = 0.139	European	Concordant	Concordant	/	/	/	Insufficient
AIHT	[141]	Icelandic deCODE study	GIF	35559		43	β±SE = -0.009±0.038，P = 0.823	European	Concordant	Concordant	/	/	/	Insufficient
AIHT	[141]	Icelandic deCODE study	VAMP1	35559		11	β±SE = 0.160±0.139，P = 0.249	European	Concordant	Concordant	/	/	/	Insufficient
AIHT	[141]	Icelandic deCODE study	ALKBH2	35559		12	β±SE = 0.217±0.111，P = 0.050	European	Concordant	Concordant	/	/	/	Insufficient
AIHT	[141]	Icelandic deCODE study	CRH	35559		15	β±SE = 0.329±0.279，P = 0.238	European	Concordant	Discordant	/	/	/	Very low
AIHT	[141]	Icelandic deCODE study	FGF2	35559		23	β±SE = 0.060±0.036，P = 0.097	European	Concordant	Discordant	/	/	/	Very low
AIHT	[141]	Icelandic deCODE study	B2M	35559		17	β±SE = 0.449±0.189，P = 0.018	European	Concordant	Concordant	/	/	/	Moderate
AIHT	[141]	Icelandic deCODE study	CXCL13	35559		16	β±SE = -0.096±0.291，P = 0.742	European	Concordant	Concordant	/	/	/	Insufficient
AIHT	[141]	Icelandic deCODE study	CXCL10	35559		15	β±SE = 0.271±0.151，P = 0.073	European	Concordant	Concordant	/	/	/	Insufficient
AIHT	[141]	Icelandic deCODE study	DEFB112	35559		19	β±SE = 0.105±0.125，P = 0.401	European	Concordant	Concordant	/	/	/	Insufficient
AIHT	[141]	Icelandic deCODE study	IFNL3	35559		17	β±SE = 0.393±0.254，P = 0.121	European	Concordant	Concordant	/	/	/	Insufficient
AIHT	[141]	Icelandic deCODE study	FAM19A3	35559		10	β±SE = 0.145±0.115，P = 0.210	European	Concordant	Concordant	/	/	/	Insufficient
AIHT	[141]	Icelandic deCODE study	CRTAM	35559		30	β±SE = 0.214±0.149，P = 0.152	European	Concordant	Concordant	/	/	/	Insufficient
AIHT	[141]	Icelandic deCODE study	DNAJC18	35559		7	β±SE = -0.010±0.115，P = 0.928	European	Concordant	Concordant	/	/	/	Insufficient
AIHT	[141]	Icelandic deCODE study	ADAM17	35559		9	β±SE = 0.196±0.096，P = 0.041	European	Discordant	Discordant	/	/	/	Very low
AIHT	[141]	Icelandic deCODE study	CXCL9	35559		24	β±SE = 0.406±0.177，P = 0.022	European	Discordant	Discordant	/	/	/	Very low
AIHT	[141]	Icelandic deCODE study	NENF	35559		14	β±SE = 0.061±0.090，P = 0.498	European	Concordant	Concordant	/	/	/	Insufficient
AIHT	[141]	Icelandic deCODE study	COX7A2L	35559		13	β±SE = 0.064±0.097，P = 0.512	European	Concordant	Concordant	/	/	/	Insufficient
AIHT	[141]	Icelandic deCODE study	TIGIT	35559		12	β±SE = 1.002±0.509，P = 0.049	European	Discordant	Discordant	/	/	/	Very low
AIHT	[141]	Icelandic deCODE study	LAG3	35559		42	β±SE = 0.144±0.086，P = 0.094	European	Concordant	Concordant	/	/	/	Insufficient
AIHT	[141]	Icelandic deCODE study	CXCL10	35559		19	β±SE = 0.252±0.136，P = 0.065	European	Concordant	Concordant	/	/	/	Insufficient
HT	[143]	GWAS	CD3 on CM CD8br	/		28	OR = 0.853（0.758–0.961），P = 0.009）	European	Discordant	Discordant	>0.05	0.247725	/	Low
HT	[143]	GWAS	CD25 on CD39+ resting Treg	/		10	OR = 0.891，95%CI=0.798～0.996，P=0.042	European	Discordant	Concordant	>0.05	0.435079	/	Moderate
HT	[143]	GWAS	CCR2 on CD62L+ myeloid DC	/		10	OR = 0.864，95%CI=0.748～0.999，P=0.049	European	Discordant	Discordant	>0.05	0.777782	/	Low
HT	[143]	GWAS	CCR2 on monocyte	/		10	OR = 0.875，95%CI=0.773～0.990，P=0.035	European	Discordant	Discordant	>0.05	0.554998	/	Low
HT	[144]	GWAS	CD25 on CD39+ resting Treg	3757		10	OR =0.891(0.798, 0.996), p = 0.042	European	Discordant	Concordant	0.797	0.435	/	Moderate
HT	[90]	GWAS	HLA DR++ monocyte %monocyte	3757		13	OR = 0.938 (0.898-0.979), p = 0.004	European	Discordant	Concordant	0.59153	0.798207	/	Moderate
HT	[90]	GWAS	CD33br HLA DR+ CD14- AC	3757		13	OR = 0.938 (0.887-0.992), p = 0.026	European	Discordant	Discordant	0.491467	0.927334	/	Low
HT	[90]	GWAS	CD45 on CD66b++ myelod cell	3757		13	OR = 0.931 (0.876-0.990), p = 0.023	European	Discordant	Concordant	0.513852	0.390162	/	Moderate
HT	[90]	GWAS	HVEM on CD45RA- CD4+	3757		7	OR = 0.707 (0.563-0.888), p = 0.003	European	Discordant	Discordant	0.666582	0.212	/	Low

## Sheet: Table S5
Table S5. Characteristics of included MR studies for the effects of human health outcomes on AITD.
Exposure	Reference	Study	Outcome	Cases	Controls	SNPs	Results	Population		Other Methods	Q_pval	Egger_pval	Multiple test	Evidence Level
									MR-Egger	weighted median
Cardiovascular diseases and respiratory diseases
Coronary Atherosclerosis	[23]	FinnGen	GD	2350	187684	31	OR = 1.11；95% CI 0.96-1.27；p = 0.146	European	Concordant	Concordant	0.032	0.735	/	Insufficient
deep venous thrombosis	[24]	FinnGen	AIH	962	172976	8	OR = 0.0009；p = 0.117	European	Concordant	Concordant	0.343	0.966	/	Insufficient
Intracranial Aneurysm（European）	[25]	GCST90018860	AIH	3557	456942	12	OR = 1.027 (0.941-1.121), p = 0.549	European	Concordant	Concordant	0.570735	0.61822	/	Insufficient
Intracranial Aneurysm（East Asian）	[25]	GCST90018640	AIH	994	172656	11	OR = 0.954 (0.791-1.150), p = 0.619	East Asian	Concordant	Concordant	0.494344	0.263157	/	Insufficient
Intracranial Aneurysm（European）	[25]	GCST90018862	AIHT	30155	379986	12	OR = 0.971 (0.922-1.021), p = 0.252	European	Concordant	Concordant	0.09059	0.347926	/	Insufficient
Intracranial Aneurysm（East Asian）	[25]	GCST90018642	AIHT	1114	172656	11	OR = 0.862 (0.698-1.065), p = 0.169	East Asian	Concordant	Concordant	0.166018	0.994931	/	Insufficient
severe COVID-19	[27]	Finngen R10	AIHT	45321	298847	11	OR = 0.89，95%CI 0.80–1.01，P = 0.062	European	Concordant	Concordant	0.843	0.551	/	Insufficient
severe COVID-19	[27]	Finngen R10	GD	3176	409005	11	OR = 0.82，95%CI 0.66–1.02，P = 0.823	European	Concordant	Concordant	0.803	0.392	/	Insufficient
COVID-19 infection	[28]	Iceland and the UK Biobank (PMID: 32581359)	AITD	30234	725172	19	OR = 1.042（0.984-1.103）, p = 0.159	European	Concordant	Concordant	0.066	0.566	P < 1.39 × 10^-3	Insufficient
hospitalized COVID-19	[28]	Iceland and the UK Biobank (PMID: 32581359)	AITD	30234	725172	22	OR = 1.014（0.991-1.037）, p = 0.233	European	Concordant	Concordant	0.074	0.188	P < 1.39 × 10^-3	Insufficient
severe COVID-19	[28]	Iceland and the UK Biobank (PMID: 32581359)	AITD	30234	725172	31	OR = 0.996（0.982-1.011）, p = 0.627	European	Concordant	Concordant	0.332	0.472	P < 1.39 × 10^-3	Insufficient
COVID-19 hospitalization	[29]	Iceland and the UK Biobank (PMID: 32581359)	AITD	30234	725172	81	OR =1.04 (1.01, 1.08), p = 0.012	European	Discordant	Discordant	0.0009	0.79	/	Very low
COVID-19 critically ill	[29]	Iceland and the UK Biobank (PMID: 32581359)	AITD	30234	725172	82	OR =1.06 (1.00, 1.12), p = 0.040	European	Discordant	Concordant	0.002	0.68	/	Low
COVID-19 susceptibility	[29]	Iceland and the UK Biobank (PMID: 32581359)	AITD	30234	725172	81	OR =1.02 (1.00, 1.03), p = 0.037	European	Discordant	Discordant	0.003	0.45	/	Very low
Viral pneumonia	[29]	Iceland and the UK Biobank (PMID: 32581359)	AITD	30234	725172	74	OR =1.10 (1.02, 1.18), p = 0.017	European	Discordant	Discordant	0.15	0.61	/	Low
asthma（UKBB）	[30]	FinnGen R8	AIHT	36321	250926	71	OR = 1.05 (0.96-1.16), p = 0.296	European	Concordant	Concordant	<0.001	0.986469	P < 1.9 × 10^-3	Insufficient
asthma（TAGC）	[30]	FinnGen R8	AIHT	36321	250926	16	OR = 0.99 (0.87-1.13), p = 0.890	European	Concordant	Concordant	<0.001	0.854134	P < 1.9 × 10^-3	Insufficient
Cancer
Thyroid Cancer（GCST90018929）	[33]	FinnGen R8	HT	244	187684	10	OR = 1.2681 (0.9744, 1.6504), p = 0.077	European	Discordant	Concordant	0.2195	0.1402	/	Low
Thyroid Cancer（GCST90018929）	[33]	GCST90018855	HT	15654	379986	10	OR = 1.0838 (1.0346, 1.1354), p = 0.001	European	Discordant	Concordant	0.9951	0.5084	/	Moderate
Thyroid Cancer（GCST90013867）	[33]	FinnGen R8	HT	244	187684	3	OR = 0.8781 (0.6391, 1.2064), p = 0.423	European	Concordant	Concordant	0.2491	0.3444	/	Insufficient
Thyroid Cancer（GCST90013867）	[33]	GCST90018855	HT	15654	379986	3	OR = 0.964 (0.9169, 1.0136), p = 0.152	European	Concordant	Concordant	0.4036	0.7202	/	Insufficient
Thyroid Cancer（GCST90018709）	[33]	GCST90018635	HT	537	172656	3	OR = 1.0204 (0.7997, 1.3021), p = 0.871	Asian	Concordant	Concordant	0.181	0.7865	/	Insufficient
thyroid cancer	[34]	GCST90018862	AIHT	30155	379986	340	OR：1.0006，95% CI：0.9993-1.0019，p = 0.371	European	Concordant	Concordant	7.13e-27	0.654	/	Insufficient
endometrial cancer	[35]	FinnGen	AIHT	22997	175475	16	OR = 0.92 (0.74, 1.16)；p = 0.50	European	Concordant	Concordant	>0.05	>0.05	/	Insufficient
endometrioid EC	[35]	FinnGen	AIHT	22997	175475	11	OR = 0.86 (0.66, 1.11)；p = 0.25	European	Concordant	Concordant	>0.05	>0.05	/	Insufficient
non-endometrioid EC	[35]	FinnGen	AIHT	22997	175475	9	OR = 0.98 (0.95, 1.02)；p = 0.39	European	Concordant	Concordant	>0.05	>0.05	/	Insufficient
breast cancer	[36]	GCST90043624	GD	210	456138	133	OR= 0.9188 (0.6934,1.2175)，p = 0.5555	European	Concordant	Concordant	0.395	0.7947	/	Insufficient
lung cancer	[37]	FinnGen R8	AIHT	36321	250926	3	OR = 0.968(0.909-1.030)，p=0.303	European	Concordant	Concordant	＞0.05	＞0.05	/	Insufficient
lung cancer	[37]	FinnGen	AIH	1621	255931	4	OR = 1.068(0.762-1.497)，p=0.702	European	Concordant	Concordant	＜0.05	＞0.05	/	Insufficient
lung adenocarcinoma	[37]	FinnGen R8	AIHT	36321	250926	14	OR = 1.011( 0.984–1.040), p = 0.418	European	Concordant	Concordant	＞0.05	＞0.05	/	Insufficient
squamous cell lung cancer	[37]	FinnGen R8	AIHT	36321	250926	12	OR = 1.003(0.969-1.038)，p = 0.868	European	Concordant	Concordant	＞0.05	＞0.05	/	Insufficient
Mental and neurological disorders
Anxiety disorder	[39]	FinnGen R11	HT	612	385018	6	OR = 0.884 (0.666–1.173), P = 0.393	European	Concordant	Concordant	0.525	>0.05	/	Insufficient
Depression	[39]	FinnGen R11	HT	612	385018	171	OR = 1.614 (1.104–2.358), P = 0.013	European	Discordant	Concordant	0.589	>0.05	/	Moderate
Bipolar disorder	[39]	FinnGen R11	HT	612	385018	160	OR = 1.101 (0.898–1.351), P = 0.355	European	Concordant	Concordant	0.005	>0.05	/	Insufficient
Borderline personality disorder	[45]	FinnGen R8	HT	244	187684	30	OR = 1.093 (0.837-1.426)，P = 0.515	European	Concordant	Concordant	0.09	0.01	/	Insufficient
posttraumatic stress disorder	[43]	Iceland and the UK Biobank (PMID: 32581359)	AITD	30234	725172	62	β = 0.150，SE = 0.018，p = 0.0001	European	/	Concordant	0.02	/	P < 0.05/21	Non-evaluable
post-traumatic stress disorder	[46]	FinnGen R9	HT	489	320703	93	OR：0.920，95% CI：0.832-1.017，p = 0.103	European	Concordant	Concordant	0.401668	0.469803	/	Insufficient
post-traumatic stress disorder	[46]	Finngen R9	GD	2836	374441	93	OR：1.056，95% CI：1.008-1.105，p = 0.021	European	Discordant	Discordant	0.0655739	0.377521	/	Low
major depression disorder（European）	[42]	GCST90018855	HT	15654	379986	30	OR = 1.627 (1.290-2.053） p = 3.97e-05	European	Discordant	Concordant	0.436412	0.675968	PFDR=0.000	Moderate
major depression disorder（East Asian）	[42]	GCST90018635	HT	537	172656	13	OR = 1.087 (0.681-1.736） p = 0.727	East Asian	Concordant	Concordant	/	/	/	Insufficient
Postpartum depression	[41]	GCST90018847	GD	1678	456942	23	OR = 1.097 (0.960-1.253), p = 0.175	European	/	/	/	/	/	Non-evaluable
Postpartum depression	[41]	GCST90018855	HT	46785	379986	23	OR = 1.209 (1.092-1.338), p = 0.000	European	Discordant	Discordant	0.72	0.13	/	Low
Autoimmune disease
RA	[48]	FinnGen	GD	2350	187684	73	OR = 1.269 (1.127,1.429)；p = 8.15E-05	European	Concordant	Concordant	8.23e-41	0.067	/	Moderate
RA	[49]	BBJ	GD	2176	210277	12	OR = 1.39 (1.10–1.75), p = 0.007	East Asian	Concordant	Concordant	1	0.131	/	High
RA	[50]	BBJ	GD	2176	210277	14	OR = 1.14 (1.05-1.24), p = 1.98E-03	East Asian	Discordant	Concordant	0.05	0.96	/	Moderate
RA	[50]	GCST90018847	GD	1678	456942	26	OR = 1.16 (1.08-1.25), p = 1.19E-04	European	Discordant	Discordant	0.0014	0.01	/	Very low
RA	[51]	GCST90018855	HT	15654	379986	42	OR = 1.21 (1.12, 1.30)；p = 3.9478*10^-7	European	Concordant	Concordant	<0.05	0.7144	/	Moderate
RA（Ishigaki）	[53]	FinnGen R7	AIHT	33422	227415	38	OR = 1.12 (1.09-1.16), p = 1.42e-8	European	Concordant	Concordant	<0.001	0.92	/	Moderate
RA	[52]	Finngen	AIH	1621	255931	54	OR = 1.47（95% CI，1.25–1.72；P = 1.85 × 10^-6	European	Concordant	Concordant	9.69 × 10^-20	0.27	/	Moderate
RA	[54]	FinnGen	AIH	962	172976	26	OR：1.32(1.15-1.52)，p < 0.001	European	Discordant	Concordant	0.67	0.43	/	Moderate
RA	[55]	Iceland and the UK Biobank (PMID: 32581359)	AITD	30234	725172	79	OR= 1.10（1.04-1.16），p = 6.53e-4	European	/	Concordant	< 0.001	0.01	P < 0.004	Non-evaluable
RA	[56]	Finngen R9	HT	489	320703	74	OR = 1.42 (1.11-1.81), p = 0.005	European	Discordant	Discordant	0.561	0.28	/	Low
SLE	[65]	BBJ	GD	2176	210277	36	OR = 1.15 ( 1.05-1.27), p = 0.004	East Asian	Discordant	Concordant	<0.001	0.51	/	Low
SLE	[76]	BBJ	GD	2176	210277	23	OR = 1.124 (1.038-1.217） p = 0.004	East Asian	Discordant	Discordant	<0.05	>0.05	P < 0.017	Very low
SLE	[50]	BBJ	GD	2176	210277	40	OR = 1.10 (1.03-1.17), p = 2.59E-03	East Asian	Discordant	Discordant	0.02	0.44	/	Very low
SLE	[50]	GCST90018847	GD	1678	456942	90	OR = 1.03 (0.99-1.07), p = 0.14	European	Concordant	Concordant	0.02	0.33	/	Insufficient
SLE	[56]	Finngen R9	HT	489	320703	11	OR = 1.14 (1.04-1.26), p = 0.037	European	Discordant	Discordant	0.252	0.918	/	Low
SLE	[71]	FinnGen	AIHT	40926	274069	54	OR = 1.024(1.009-1.040), p = 0.002	European	Discordant	Discordant	<0.001	0.948	P < 1.79×10^−3	Insufficient
SLE	[71]	FinnGen	AIH	1828	279855	60	OR = 0.986(0.946-1.028), p = 0.507	European	Concordant	Concordant	0.292	0.649	P < 1.79×10^−3	Insufficient
Systemic sclerosis	[68]	Finngen R9	HT	489	320703	2	OR = 0.975 (0.430, 2.211)；p = 0.952	European	/	/	0.0003	/	/	Non-evaluable
Systemic sclerosis	[68]	Finngen R9	GD	2836	374441	2	OR = 1.387 (0.953, 2.019)；p = 0.087	European	/	/	4.85e-05	/	/	Non-evaluable
Systemic sclerosis	[68]	FinnGen	AIHT	40926	274069	2	OR = 1.028 (0.801, 1.320)；p = 0.828	European	/	/	5.79e-20	/	/	Non-evaluable
Systemic sclerosis	[71]	FinnGen	AIHT	40926	274069	3	OR = 1.000(0.999-1.001), p = 0.91	European	Concordant	Concordant	0.934	0.785	P < 1.79×10^−3	Insufficient
Systemic sclerosis	[71]	FinnGen	AIH	1828	279855	3	OR = 1.000(1.000-1.001), p = 0.654	European	Concordant	Concordant	0.309	0.372	P < 1.79×10^−3	Insufficient
PsO	[59]	GCST90018855	HT	15654	379986	28	OR = 0.97，95%CI 0.88–1.06，P = 0.46	European	Concordant	Concordant	>0.05	0.73	/	Insufficient
PsA	[59]	GCST90018855	HT	15654	379986	13	OR = 0.96，95%CI 0.91–1.02，P = 0.15	European	Concordant	Concordant	>0.05	0.15	/	Insufficient
Crohn's disease (CD)	[56]	Finngen R9	HT	489	320703	35	OR = 1.07 (0.97-1.18), p = 0.169	European	Concordant	Concordant	0.056	0.156	/	Insufficient
Crohn's disease (CD)	[78]	Finngen R9	HT	489	320703	28	OR =2.371 (1.526, 3.683), p ＜ 0.001	European	Discordant	Concordant	0.897959	0.559949	/	Moderate
Crohn's disease (CD)	[50]	GCST90018847	GD	1678	456942	122	OR = 1.01 (0.95-1.07), p = 0.80	European	Concordant	Concordant	2.63e-09	0.14	/	Insufficient
Crohn's disease (CD)	[50]	BBJ	GD	2176	210277	14	OR = 0.99 (0.91-1.08), p = 0.82	East Asian	Concordant	Concordant	0.02	0.12	/	Insufficient
Crohn's disease (CD)	[64]	BBJ	GD	2176	210277	14	OR = 1.33 (1.15-1.53), p <0.001	East Asian	Discordant	Concordant	0.524	0.324	/	Moderate
ulcerative colitis (UC)	[56]	Finngen R9	HT	489	320703	67	OR = 0.92 (0.78-1.08), p = 0.295	European	Concordant	Concordant	0.114	0.217	/	Insufficient
ulcerative colitis (UC)	[78]	Finngen R9	HT	489	320703	25	OR =0.961 (0.783, 1.180), p = 0.707	European	Concordant	Concordant	0.491961	0.869026	/	Insufficient
ulcerative colitis (UC)	[50]	BBJ	GD	2176	210277	10	OR = 0.87 (0.75-1.00), p = 0.05	East Asian	Concordant	Discordant	0.02	0.54	/	Very low
ulcerative colitis (UC)	[50]	GCST90018847	GD	1678	456942	88	OR = 1.09 (1.02-1.16), p = 0.01	European	Discordant	Discordant	0.00123	0.6	/	Very low
ulcerative colitis (UC)	[64]	BBJ	GD	2176	210277	7	OR = 0.82 (0.62-1.09 ), p = 0.178	East Asian	Concordant	Concordant	0.003	0.996	/	Insufficient
Inflammatory bowel disease	[64]	BBJ	GD	2176	210277	10	OR =1.04 ( 0.88-1.23), p = 0.618	East Asian	Concordant	Concordant	0.057	0.229	/	Insufficient
Inflammatory bowel disease	[78]	Finngen R9	HT	489	320703	31	OR =1.067 (0.859, 1.325), p = 0.560	European	Concordant	Concordant	0.288453	0.138602	/	Insufficient
amyotrophic lateral sclerosis (ALS)	[50]	BBJ	GD	2176	210277	5	OR = 1.55 (0.45-5.34), p = 0.48	East Asian	Concordant	Concordant	0.9	0.45	/	Insufficient
amyotrophic lateral sclerosis (ALS)	[50]	GCST90018847	GD	1678	456942	12	OR = 1.07 (0.90-1.28), p = 0.44	European	Concordant	Concordant	0.31	0.21	/	Insufficient
Ankylosing spondylitis	[56]	Finngen R9	HT	489	320703	39	OR = 0.77 (0.47-1.29), p = 0.323	European	Concordant	Concordant	0.08	0.999	/	Insufficient
Sjogren's syndrome	[56]	Finngen R9	HT	489	320703	25	OR = 0.99 (0.89-1.11), p = 0.924	European	Concordant	Concordant	0.306	0.885	/	Insufficient
multiple sclerosis	[56]	Finngen R9	HT	489	320703	28	OR = 0.94 (0.85-1.05), p = 0.289	European	Concordant	Concordant	0.015	0.14	/	Insufficient
Myasthenia gravis	[58]	FinnGen	GD	4462	320703	6	OR = 1.50 (1.04-1.98)；p = 0.004	European	Discordant	Concordant	5.407e-22	0.31	/	Low
Myasthenia gravis	[58]	FinnGen	AIHT	40926	274069	6	OR = 1.29 (1.04-1.59)；p = 0.019	European	Discordant	Concordant	1.025e-105	0.716	/	Low
Myasthenia gravis	[67]	FinnGen	AIHT	22997	175475	6	OR = 1.31；95% CI，1.02–1.68；p = 0.039	European	/	Concordant	>0.05	>0.05	/	Non-evaluable
Myasthenia gravis	[67]	FinnGen	AIH	962	172976	6	OR = 1.55；95% CI，1.15–2.09；p = 0.004	European	/	Concordant	>0.05	>0.05	/	Non-evaluable
Vulgar psoriasis /Guttate psoriasis	[57]	GCST90043624	GD	210	456138	13	OR = 0.86 (0.72, 1.01)；p = 4.75E-02	European	Concordant	Discordant	0.2	0.13	/	Moderate
Generalilzed pustular psoriasis	[57]	GCST90043624	GD	210	456138	7	OR = 0.92 (0.78, 1.07)；p = 2.77E-01	European	Concordant	Concordant	0.44	0.29	/	High
Psoriasis	[71]	FinnGen	AIH	1828	279855	56	OR = 1.000(0.999-1.000), p = 0.332	European	Concordant	Concordant	0.247	0.974	P < 1.79×10^−3	Insufficient
Psoriasis	[71]	FinnGen	AIHT	40926	274069	52	OR = 1.001(0.999-1.003), p = 0.298	European	Concordant	Concordant	0.001	0.62	P < 1.79×10^−3	Insufficient
Psoriasis vulgaris	[71]	FinnGen	AIH	1828	279855	63	OR = 1.000(1.000-1.001), p = 0.703	European	Concordant	Concordant	0.802	0.974	P < 1.79×10^−3	Insufficient
Psoriasis vulgaris	[71]	FinnGen	AIHT	40926	274069	60	OR = 1.002(1.000-1.004), p = 0.024	European	Discordant	Concordant	<0.001	0.538	P < 1.79×10^−3	Insufficient
Vitiligo	[74]	Finngen R10	HT	539	349717	17	OR = 1.17(1.01-1.35)，p = 0.04	European	Discordant	Discordant	0.97	0.8	/	Low
Vitiligo	[74]	FinnGen R10	AIH	1991	305175	19	OR = 1.12(1.03-1.22)，p = 0.01	European	Discordant	Concordant	0.14	0.37	/	Moderate
Vitiligo	[71]	FinnGen	AIH	1828	279855	2	OR = 0.999(0.998-1.000), p = 0.311	European	/	/	0.838	/	P < 1.79×10^−3	Non-evaluable
Vitiligo	[74]	Finngen R10	GD	3176	409005	17	OR = 1.13(1.06-1.20)，p < 0.01	European	Discordant	Concordant	0.39	0.86	/	Moderate
Vitiligo	[70]	FinnGen R8	AIHT	36321	292316	40	OR = 1.19 (1.11-1.26), p = 1.12e-07	European	Discordant	Concordant	<0.001	0.194462	/	Low
Vitiligo	[71]	FinnGen	AIHT	40926	274069	2	OR = 0.998(0.996-1.001), p = 0.126	European	/	/	0.305	NA	P < 1.79×10^−3	Non-evaluable
celiac disease	[60]	GWAS	GD	2176	210277	32	OR = 1.251(1.127-1.387)；p = 2.34E-05	European	/	/	0.461	0.817	PFDR < 0.05	Non-evaluable
celiac disease	[60]	FinnGen R7	AIHT	33422	227415	4	OR = 1.123(1.004-1.256)；p = 4.19E-02	European	/	/	0.07	0.155	PFDR > 0.05	Non-evaluable
celiac disease	[66]	UK Biobank	GD	457	391429	35	OR = 1.25 (1.15-1.36), p = 4.41E-08	European	Concordant	Concordant	0.53	0.88	/	High
celiac disease	[66]	FinnGen	GD	2311	6691	27	OR = 1.19 (1.13-1.25), p = 9.48E-12	European	Concordant	Concordant	0.67	0.96	/	High
celiac disease	[69]	Finngen R9	GD	2836	374441	58	β = 0.18，SE=0.02，p = 1.29E-14	European	Concordant	Concordant	>0.05	0.331	/	High
T1D	[56]	Finngen R9	HT	489	320703	98	OR = 1.27 (1.11-1.46), p < 0.001	European	Discordant	Discordant	0.114	0.018	/	Very low
T1D	[61]	GCST90018847	GD	1678	456942	88	OR = 1.173[1.117,1.231] , p = 1.913e-10	European	Concordant	Concordant	2.269e-48	0.012	/	Moderate
T2D	[61]	GCST90018847	GD	1678	456942	55	OR = 0.963[0.869,1.066] , p = 0.468	European	Concordant	Concordant	0.0002125	0.962	/	Insufficient
Neuromyelitis optica spectrum disorder	[72]	GCST90014440	AITD	859	324074	11	OR =1.01(1.00，1.01), p = 2.37E-03	European	Discordant	Discordant	/	/	/	Low
Alopecia areata	[75]	GCST90018847	GD	1678	456942	26	OR =1.025(0.994，1.057), p = 0.114	European	Concordant	Concordant	0.34	0.381	/	Insufficient
Alopecia areata	[75]	GCST90018855	HT	15654	379986	12	OR =1.013(0.996，1.032), p = 0.141	European	Concordant	Concordant	0.795	0.435	/	Insufficient
Alopecia areata	[71]	FinnGen	AIH	1828	279855	5	OR = 0.999(0.998-1.000), p = 0.06	European	Concordant	Discordant	0.209	0.419	P < 1.79×10^-3	Low
Alopecia areata	[71]	FinnGen	AIHT	40926	274069	5	OR = 1.001(0.999-1.003), p = 0.158	European	Concordant	Concordant	0.269	0.187	P < 1.79×10^-3	Insufficient
Pemphigus	[71]	FinnGen	AIHT	40926	274069	4	OR = 1.000(0.999-1.001), p = 0.842	European	Concordant	Concordant	0.862	0.602	P < 1.79×10^-3	Insufficient
Pemphigus	[71]	FinnGen	AIH	1828	279855	4	OR = 1.000(0.999-1.000), p = 0.542	European	Concordant	Concordant	0.481	0.844	P < 1.79×10^-3	Insufficient
Bullous pemphigoid	[71]	FinnGen	AIH	1828	279855	3	OR = 1.000(1.000-1.001), p = 0.336	European	Concordant	Concordant	0.934	0.811	P < 1.79×10^-3	Insufficient
Bullous pemphigoid	[71]	FinnGen	AIHT	40926	274069	3	OR = 0.998(0.996-1.000), p = 0.036	European	Discordant	Discordant	0.354	0.545	P < 1.79×10^-3	Insufficient
Localized scleroderma	[71]	FinnGen	AIH	1828	279855	4	OR = 1.000(0.999-1.001), p = 0.918	European	Concordant	Concordant	0.997	0.915	P < 1.79×10^-3	Insufficient
Localized scleroderma	[71]	FinnGen	AIHT	40926	274069	4	OR = 0.999(0.997-1.001), p = 0.142	European	Concordant	Concordant	0.912	0.85	P < 1.79×10^-3	Insufficient
sarcoidosis	[73]	FinnGen	AIHT	40926	274069	4	OR =1.05(1.00，1.10), p = 4.64 × 10-2	European	Discordant	Concordant	0.518	0.338	P < 6.25 × 10^-3	Low
Gut microbiome
Class Deltaproteobacteria	[79]	BBJ	GD	2176	210277	13	OR = 0.018, P = 1.699	Trans-Ethnics	Concordant	Concordant	0.650299	0.215	/	Insufficient
Class Mollicutes	[79]	BBJ	GD	2176	210277	9	OR = 0.002, P = 1.638	Trans-Ethnics	Concordant	Concordant	0.473556	0.571	/	Insufficient
Family Peptococcaceae	[79]	BBJ	GD	2176	210277	5	OR = 0.022, P = 0.536	Trans-Ethnics	Concordant	Concordant	0.10421	0.223	/	Insufficient
Genus Ruminococcus torques group	[79]	BBJ	GD	2176	210277	11	OR = 0.031, P = 1.445	Trans-Ethnics	Concordant	Concordant	0.147811	0.352	/	Insufficient
Genus Anaerostipes	[79]	BBJ	GD	2176	210277	9	OR = 0.028, P = 0.489	Trans-Ethnics	Concordant	Concordant	0.309384	0.43	/	Insufficient
Genus Oxalobacter	[79]	BBJ	GD	2176	210277	1	OR = 0.035, P = 2.395	Trans-Ethnics	Concordant	Concordant	/	/	/	Insufficient
Genus Ruminococcaceae UCG 011	[79]	BBJ	GD	2176	210277	7	OR = 0.048, P = 1.379	Trans-Ethnics	Concordant	Concordant	0.247962	0.381	/	Insufficient
family Bacteroidaceae	[80]	FinnGen	GD	1828	279855	8	OR = 0.555 (0.437-0.706)；p = 0.000	European	Discordant	Discordant	0.956	0.516	/	Low
genus Bacteroides	[80]	FinnGen	GD	1828	279855	8	OR = 0.555 (0.437-0.706)；p = 0.000	European	Discordant	Discordant	0.956	0.516	/	Low
genus Bilophila	[80]	FinnGen	GD	1828	279855	13	OR = 1.491 (1.080-2.059)；p = 0.015	European	Discordant	Concordant	0.464	0.408	/	Moderate
genus Blautia	[80]	FinnGen	GD	1828	279855	2	OR = 1.394 (1.068-1.820)；p = 0.015	European	/	/	/	/	/	Non-evaluable
genus Butyricimonas	[80]	FinnGen	GD	1828	279855	13	OR = 0.736 (0.560-0.966)；p = 0.027	European	Discordant	Discordant	0.624	0.155	/	Low
genus Catenibacterium	[80]	FinnGen	GD	1828	279855	4	OR = 1.396 (1.081-1.803)；p = 0.011	European	Discordant	Discordant	0.503	0.326	/	Low
genus Collinsella	[80]	FinnGen	GD	1828	279855	9	OR = 1.743 (1.209-2.514)；p = 0.003	European	Discordant	Discordant	0.652	0.819	/	Low
genus Family XIII AD3011 group	[80]	FinnGen	GD	1828	279855	12	OR = 0.638 (0.483-0.842)；p = 0.002	European	Discordant	Discordant	0.779	0.385	/	Low
genus Parasutterella	[80]	FinnGen	GD	1828	279855	14	OR = 0.801 (0.664-0.967)；p = 0.021	European	Discordant	Discordant	0.902	0.796	/	Low
genus Ruminococcaceae NK4A214 group	[80]	FinnGen	GD	1828	279855	13	OR = 1.440 (1.011-2.051)；p = 0.043	European	Concordant	Discordant	0.313	0.121	/	Moderate
genus Sutterella	[80]	FinnGen	GD	1828	279855	12	OR = 1.482 (1.017-2.161)；p = 0.041	European	Concordant	Discordant	0.199	0.106	/	Moderate
genus Turicibacter	[80]	FinnGen	GD	1828	279855	9	OR = 0.838 (0.709-0.991)；p = 0.038	European	Discordant	Discordant	0.966	0.251	/	Low
genus Veillonella	[80]	FinnGen	GD	1828	279855	5	OR = 0.632 (0.492-0.811)；p = 0.000	European	Discordant	Discordant	0.849	0.513	/	Low
genus.Ruminiclostridium5	[83]	Finngen R10	GD	3176	409005	14	OR = 1.311 (1.028-1.672), p = 0.029	European	Discordant	Discordant	0.3422	0.263929	/	Low
genus.Coprococcus1	[83]	Finngen R10	GD	3176	409005	14	OR = 0.775 (0.610-0.986), p = 0.038	European	Discordant	Discordant	0.74442	0.786256	/	Low
genus.Akkermansia	[83]	Finngen R10	GD	3176	409005	12	OR = 0.766 (0.608-0.964), p = 0.023	European	Discordant	Discordant	0.450473	0.5326	/	Low
genus.Victivallis	[83]	Finngen R10	GD	3176	409005	12	OR = 0.823 (0.708-0.955), p = 0.010	European	Discordant	Discordant	0.186858	0.240091	/	Low
family.Bacteroidaceae	[83]	Finngen R10	GD	3176	409005	12	OR = 0.753 (0.569-0.995), p = 0.046	European	Discordant	Discordant	0.653843	0.349666	/	Low
order.Verrucomicrobiales	[83]	Finngen R10	GD	3176	409005	12	OR = 0.765 (0.608-0.963), p = 0.023	European	Discordant	Discordant	0.452035	0.523316	/	Low
genus.Catenibacterium	[83]	Finngen R10	GD	3176	409005	4	OR = 1.418 (1.104-1.821), p = 0.006	European	Discordant	Discordant	0.278376	0.521024	/	Low
genus.Bacteroides	[83]	Finngen R10	GD	3176	409005	12	OR = 0.753 (0.569-0.995), p = 0.046	European	Discordant	Discordant	0.653843	0.349666	/	Low
class.Verrucomicrobiae	[83]	Finngen R10	GD	3176	409005	12	OR = 0.765 (0.608-0.963), p = 0.023	European	Discordant	Discordant	0.452035	0.523316	/	Low
phylum.Verrucomicrobia	[83]	Finngen R10	GD	3176	409005	12	OR = 0.736 (0.587-0.924), p = 0.008	European	Discordant	Concordant	0.979882	0.678168	/	Moderate
order.Rhodospirillales	[83]	Finngen R10	GD	3176	409005	15	OR = 1.209 (1.018-1.435), p = 0.031	European	Discordant	Discordant	0.988037	0.617267	/	Low
genus.Oscillospira	[83]	Finngen R10	GD	3176	409005	9	OR = 1.359 (1.057-1.747), p = 0.017	European	Discordant	Concordant	0.990715	0.473797	/	Moderate
family.unknownfamily	[83]	Finngen R10	GD	3176	409005	15	OR = 1.294 (1.066-1.570), p = 0.009	European	Discordant	Concordant	0.464937	0.440832	/	Moderate
order.MollicutesRF9	[83]	Finngen R10	GD	3176	409005	15	OR = 1.294 (1.066-1.570), p = 0.009	European	Discordant	Discordant	0.665887	0.922327	/	Low
genus.Erysipelatoclostridium	[83]	Finngen R10	GD	3176	409005	16	OR = 1.213 (1.011-1.455), p = 0.038	European	Discordant	Discordant	0.89203	0.494184	/	Low
genus.Bifidobacterium	[83]	Finngen R10	GD	3176	409005	14	OR = 1.340 (1.087-1.651), p = 0.006	European	Discordant	Concordant	0.455071	0.67114	/	Moderate
family.Verrucomicrobiaceae	[83]	Finngen R10	GD	3176	409005	12	OR = 0.765 (0.608-0.963), p = 0.023	European	Discordant	Concordant	0.451858	0.524543	/	Moderate
genus.LachnospiraceaeND3007group	[83]	Finngen R10	GD	3176	409005	3	OR = 1.855 (1.060-3.245), p = 0.030	European	Discordant	Discordant	0.709675	0.597824	/	Low
Ruminiclostridium9	[86]	Finngen R10	GD	4846	349717	14	OR =0.749 (0.586, 0.957), p = 0.021	European	Discordant	Discordant	0.185	0.54	/	Low
Eubacterium rectale group	[86]	Finngen R10	GD	4846	349717	11	OR =1.305 (1.049, 1.624), p = 0.017	European	Discordant	Discordant	0.461	0.262	/	Low
Desulfovibrio	[86]	Finngen R10	GD	4846	349717	10	OR =1.216 (1.006, 1.468), p = 0.043	European	Discordant	Discordant	0.467	0.667	/	Low
Butyricimonas	[86]	Finngen R10	GD	4846	349717	16	OR =0.824 (0.698, 0.972), p = 0.022	European	Discordant	Discordant	0.635	0.238	/	Low
Collinsella	[86]	Finngen R10	GD	4846	349717	11	OR =1.301 (1.023, 1.655), p = 0.032	European	Discordant	Concordant	0.699	0.924	/	Moderate
genus Intestinimonas	[82]	FinnGen	AIHT	22997	175475	16	OR = 1.120（1.023-1.226）, p = 0.014	European	Discordant	Discordant	0.799	0.576	PFDR < 0.05	Low
genus Ruminiclostridium5	[82]	FinnGen	AIHT	22997	175475	11	OR = 1.189（1.040-1.361）, p = 0.011	European	Discordant	Concordant	0.691	0.672	PFDR < 0.05	Moderate
genus Bifidobacterium	[82]	FinnGen	AIHT	22997	175475	17	OR = 0.877（0.793-0.970）, p = 0.011	European	Discordant	Concordant	0.076	0.61	PFDR < 0.05	Moderate
genus Lachnospiraceae UCG008	[82]	FinnGen	AIHT	22997	175475	11	OR = 0.871（0.798-0.950）, p = 0.002	European	Concordant	Discordant	0.335	0.075	PFDR < 0.05	Moderate
phyla Actinobacteria	[82]	FinnGen	AIHT	22997	175475	17	OR = 0.827（0.738-0.926）, p = 0.001	European	Concordant	Concordant	0.247	0.091	PFDR < 0.05	High
phylum Verrucomicrobia	[82]	FinnGen	AIHT	22997	175475	12	OR = 0.876（0.790-0.971）, p = 0.012	European	Discordant	Discordant	0.676	0.961	PFDR < 0.05	Low
Family Alcaligenaceae	[81]	FinnGen R8	HT	244	187684	5	OR：0.18（0.04-0.90），p = 0.037	European	Discordant	Concordant	0.777	0.559	/	Moderate
Family Pasteurellaceae	[81]	FinnGen R8	HT	244	187684	13	OR：0.50（0.27-0.93），p = 0.029	European	Discordant	Discordant	0.794	0.984	/	Low
Family Peptococcaceae	[81]	FinnGen R8	HT	244	187684	9	OR：0.34（0.15-0.81），p = 0.014	European	Discordant	Discordant	0.964	0.862	/	Low
Genus Lachnospira	[81]	FinnGen R8	HT	244	187684	5	OR：0.18（0.04-0.90），p = 0.037	European	Discordant	Discordant	0.833	0.787	/	Low
Genus Victivallis	[81]	FinnGen R8	HT	244	187684	10	OR：0.56（0.33-0.96），p = 0.034	European	Discordant	Discordant	0.362	0.809	/	Low
Order Pasteurellales	[81]	FinnGen R8	HT	244	187684	13	OR：0.50（0.27-0.93），p = 0.029	European	Discordant	Discordant	0.734	0.984	/	Low
genus.Eggerthella	[83]	Finngen R10	HT	539	349717	10	OR = 0.938 (0.889-0.989), p = 0.019	European	Discordant	Discordant	0.387021	0.270815	/	Low
genus.LachnospiraceaeUCG008	[83]	Finngen R10	HT	539	349717	11	OR = 0.939 (0.883-0.998), p = 0.042	European	Concordant	Discordant	0.214074	0.0697665	/	Moderate
genus.DefluviitaleaceaeUCG011	[83]	Finngen R10	HT	539	349717	10	OR = 0.932 (0.872-0.995), p = 0.036	European	Discordant	Discordant	0.937851	0.216042	/	Low
genus.Prevotella7	[83]	Finngen R10	HT	539	349717	12	OR = 0.954 (0.910-0.999), p = 0.047	European	Discordant	Concordant	0.151079	0.72651	/	Moderate
phylum.Actinobacteria	[83]	Finngen R10	HT	539	349717	17	OR = 0.909 (0.844-0.978), p = 0.011	European	Concordant	Discordant	0.339128	0.111771	/	Moderate
genus.Holdemanella	[83]	Finngen R10	HT	539	349717	14	OR = 1.068 (1.008-1.132), p = 0.026	European	Discordant	Discordant	0.100817	0.214086	/	Low
genus.Slackia	[83]	Finngen R10	HT	539	349717	9	OR = 1.064 (1.000-1.131), p = 0.049	European	Discordant	Discordant	0.55045	0.45504	/	Low
genus.Intestinimonas	[83]	Finngen R10	HT	539	349717	18	OR = 1.061 (1.003-1.123), p = 0.040	European	Discordant	Discordant	0.541996	0.398235	/	Low
class.Alphaproteobacteria	[85]	GCST90018855	HT	15654	379986	17	OR = 0.855 (0.762-0.959), p = 0.008	European	Discordant	Concordant	0.988301	0.503848	/	Moderate
class.Verrucomicrobiae	[85]	GCST90018855	HT	15654	379986	12	OR = 0.838 (0.721-0.974), p = 0.021	European	Discordant	Discordant	0.436779	0.604152	/	Low
family.Alcaligenaceae	[85]	GCST90018855	HT	15654	379986	17	OR = 0.775 (0.661-0.909), p = 0.002	European	Discordant	Discordant	0.53051	0.968227	/	Low
family.Desulfovibrionaceae	[85]	GCST90018855	HT	15654	379986	12	OR = 0.824 (0.684-0.994), p = 0.044	European	Discordant	Concordant	0.435067	0.612754	/	Moderate
family.Verrucomicrobiaceae	[85]	GCST90018855	HT	15654	379986	12	OR = 0.838 (0.721-0.974), p = 0.021	European	Discordant	Discordant	0.436834	0.604441	/	Low
genus.Anaerostipes	[85]	GCST90018855	HT	15654	379986	15	OR = 1.196 (1.014-1.412), p = 0.034	European	Discordant	Discordant	0.688343	0.537623	/	Low
genus.Butyrivibrio	[85]	GCST90018855	HT	15654	379986	16	OR = 0.907 (0.839-0.980), p = 0.014	European	Discordant	Concordant	0.25038	0.110501	/	Moderate
genus.Butyrivibrio	[83]	Finngen R10	HT	539	349717	16	OR = 0.961 (0.931-0.993), p = 0.016	European	Discordant	Discordant	0.588223	0.81261	/	Low
genus.RuminococcaceaeUCG011	[85]	GCST90018855	HT	15654	379986	8	OR = 0.896 (0.810-0.991), p = 0.032	European	Discordant	Discordant	0.0875366	0.702522	/	Low
genus.RuminococcaceaeUCG011	[83]	Finngen R10	HT	539	349717	8	OR = 0.947 (0.905-0.991), p = 0.018	European	Discordant	Discordant	0.736146	0.977403	/	Low
genus.Turicibacter	[85]	GCST90018855	HT	15654	379986	14	OR = 1.162 (1.024-1.319), p = 0.020	European	Discordant	Discordant	0.64992	0.886283	/	Low
order.Verrucomicrobiales	[85]	GCST90018855	HT	15654	379986	12	OR = 0.838 (0.721-0.974), p = 0.021	European	Discordant	Discordant	0.436779	0.604152	/	Low
phylum.Verrucomicrobia	[85]	GCST90018855	HT	15654	379986	12	OR = 0.839 (0.722-0.974), p = 0.021	European	Discordant	Discordant	0.387809	0.604152	/	Low
Blood and gut metabolites
Indolelactate	[84]	FinnGen R8	AIHT	36321	250926	14	OR= 1.592，p = 0.000	European	Discordant	Discordant	0.455	0.4	PFDR = 0.036	Low
N- (3-furoyl)glycine	[84]	FinnGen R8	AIHT	36321	250926	20	OR= 0.947，p = 0.024	European	Discordant	Discordant	0.717	0.997	PFDR > 0.05	Low
Pipecolate	[84]	FinnGen R8	AIHT	36321	250926	10	OR= 0.765，p = 0.032	European	Discordant	Discordant	0.077	0.062	PFDR > 0.05	Low
Alanine	[84]	FinnGen R8	AIHT	36321	250926	32	OR= 1.518，p = 0.033	European	Discordant	Concordant	0.069	0.238	PFDR > 0.05	Low
Phenylalanine	[84]	FinnGen R8	AIHT	36321	250926	5	OR= 0.287，p = 0.038	European	Discordant	Concordant	0.392	0.623	PFDR > 0.05	Low
Allantoin	[84]	FinnGen R8	AIHT	36321	250926	14	OR= 0.815，p = 0.045	European	Discordant	Discordant	0.796	0.07	PFDR > 0.05	Low
phosphate	[88]	Finngen R9	GD	2836	374441	4	OR = 0.088(0.009-0.861) , p = 0.037	European	Discordant	Discordant	0.473384	0.39357	/	Low
kynurenine	[88]	Finngen R9	GD	2836	374441	42	OR = 3.851(1.781-8.325) , p = 0.001	European	Discordant	Discordant	0.623247	0.715391	/	Low
Taurochenodeoxycholate	[88]	Finngen R9	GD	2836	374441	13	OR = 0.713(0.517-0.984) , p = 0.040	European	Discordant	Discordant	0.821866	0.167765	/	Low
glycerol 2-phosphate	[88]	Finngen R9	GD	2836	374441	32	OR = 0.549(0.314-0.961) , p = 0.036	European	Discordant	Discordant	0.565237	0.348971	/	Low
3-methylxanthine	[88]	Finngen R9	GD	2836	374441	14	OR = 0.576(0.351-0.945) , p = 0.029	European	Discordant	Concordant	0.395094	0.63644	/	Moderate
4-ethylphenylsulfate	[88]	Finngen R9	GD	2836	374441	7	OR = 0.580(0.361-0.931) , p = 0.024	European	Discordant	Discordant	0.735642	0.383555	/	Low
4-androsten-3beta,17beta-diol disulfate 1*	[88]	Finngen R9	GD	2836	374441	23	OR = 0.746(0.572-0.974) , p = 0.031	European	Discordant	Discordant	0.257089	0.5138	/	Low
4-androsten-3beta,17beta-diol disulfate 2*	[88]	Finngen R9	GD	2836	374441	19	OR = 0.461(0.250-0.851) , p = 0.013	European	Discordant	Concordant	0.254027	0.393845	/	Moderate
phenylalanylphenylalanine	[88]	Finngen R9	GD	2836	374441	4	OR = 3.658(1.098-12.187) , p = 0.035	European	Discordant	Discordant	0.825642	0.68545	/	Low
4-acetamidobutanoate	[89]	Finngen R9	GD	2836	374441	36	OR = 0.28; （0.09–0.84）; p = 0.024	European	Discordant	Concordant	0.26238	0.711815	/	Moderate
erythrose	[89]	Finngen R9	GD	2836	374441	7	OR = 0.37;（0.16–0.86）; p = 0.022	European	Discordant	Discordant	0.988501	0.786135	/	Low
palmitoylcarnitine	[89]	Finngen R9	GD	2836	374441	9	OR = 0.22; （0.07–0.65）; p = 0.006	European	Concordant	Concordant	0.221727	0.0805743	/	High
estrone 3-sulfate	[89]	Finngen R9	GD	2836	374441	13	OR = 0.82; （0.70–0.96）; p = 0.012	European	Discordant	Discordant	0.934844	0.971174	/	Low
Choline	[90]	Finngen R10	HT	539	349717	23	OR = 1.795 (1.207-2.671), p = 0.004	European	Discordant	Discordant	0.254596	0.57286	/	Low
Carotene diol (3)	[90]	Finngen R10	HT	539	349717	27	OR = 0.694 (0.537-0.896), p = 0.005	European	Concordant	Discordant	0.924215	0.283988	/	Moderate
Arachidonoylcholine	[90]	Finngen R10	HT	539	349717	19	OR = 1.647 (1.187-2.284), p = 0.003	European	Discordant	Discordant	0.800717	0.886597	/	Low
X-15486	[90]	Finngen R10	HT	539	349717	14	OR = 1.721 (1.148-2.578), p = 0.009	European	Discordant	Discordant	0.418691	0.416736	/	Low
Glycolithocholate sulfate	[90]	Finngen R10	HT	539	349717	22	OR = 1.341 (1.133-1.587), p = 0.001	European	Concordant	Concordant	0.457182	0.613979	/	High
5alpha-androstan-3alpha,17beta-diol disulfate	[90]	Finngen R10	HT	539	349717	28	OR = 1.417 (1.091-1.839), p = 0.009	European	Discordant	Discordant	0.673355	0.300961	/	Low
Kynurenine	[90]	Finngen R10	HT	539	349717	25	OR = 1.663 (1.223-2.262), p = 0.001	European	Discordant	Discordant	0.248507	0.48964	/	Low
Maleate	[90]	Finngen R10	HT	539	349717	23	OR = 0.616 (0.429-0.885), p = 0.009	European	Concordant	Concordant	0.728808	0.421968	/	High
Vanillic alcohol sulfate	[90]	Finngen R10	HT	539	349717	26	OR = 1.508 (1.148-1.981), p = 0.003	European	Discordant	Discordant	0.519891	0.798637	/	Low
Sphingomyelin	[90]	Finngen R10	HT	539	349717	18	OR = 1.500 (1.107-2.033), p = 0.009	European	Discordant	Discordant	0.753663	0.228621	/	Low
Theophylline levels	[90]	GCST90018855	HT	15654	379986	25	OR = 0.873 (0.789-0.966), p = 0.008	European	Discordant	Concordant	0.140327	0.695846	/	Moderate
Trigonelline levels	[90]	GCST90018855	HT	15654	379986	25	OR = 0.908 (0.845-0.976), p = 0.009	European	Concordant	Concordant	0.586237	0.292703	/	High
10-nonadecenoate (19:1n9) levels	[90]	GCST90018855	HT	15654	379986	13	OR = 0.839 (0.739-0.953), p = 0.007	European	Concordant	Discordant	0.66583	0.198714	/	Moderate
Piperine levels	[90]	GCST90018855	HT	15654	379986	24	OR = 1.134 (1.033-1.244), p = 0.008	European	Discordant	Discordant	0.509693	0.331171	/	Low
S-methylcysteine sulfoxide levels	[90]	GCST90018855	HT	15654	379986	21	OR = 0.873 (0.796-0.958), p = 0.004	European	Discordant	Concordant	0.511635	0.897513	/	Moderate
3-formylindole levels	[90]	GCST90018855	HT	15654	379986	30	OR = 0.915 (0.861-0.972), p = 0.004	European	Discordant	Discordant	0.538006	0.430751	/	Low
Cholate levels	[90]	GCST90018855	HT	15654	379986	18	OR = 1.176 (1.059-1.307), p = 0.002	European	Concordant	Discordant	0.425415	0.494746	/	Moderate
Nicotinamide levels	[90]	GCST90018855	HT	15654	379986	24	OR = 1.186 (1.082-1.300), p = 0.000	European	Discordant	Concordant	0.318994	0.28562	/	Moderate
Arginine to glutamate ratio	[90]	GCST90018855	HT	15654	379986	26	OR = 1.151 (1.047-1.264), p = 0.003	European	Discordant	Discordant	0.417654	0.480734	/	Low
3-methyl-2-oxovalerate to 4-methyl-2-oxopentanoate ratio	[90]	GCST90018855	HT	15654	379986	23	OR = 0.884 (0.791-0.987), p = 0.029	European	Discordant	Discordant	0.673583	0.246052	/	Low
5alpha-androstan-3alpha,17beta-diol disulfate levels	[90]	GCST90018855	HT	15654	379986	28	OR = 1.078 (1.007-1.155), p = 0.032	European	Discordant	Discordant	0.142026	0.417822	/	Low
Kynurenine	[87]	Finngen R9	HT	489	320703	32	OR = 13.00(1.15-147.44) , p = 0.038	European	Discordant	Discordant	0.157	0.732	P < 1.82×10^-4	Insufficient
3-methylhistidine	[87]	Finngen R9	HT	489	320703	8	OR = 0.29(0.09-0.91) , p = 0.034	European	Discordant	Discordant	0.205	0.862	P < 1.82×10^-4	Insufficient
Phenol sulfate	[87]	Finngen R9	HT	489	320703	10	OR = 0.21(0.05-0.85) , p = 0.029	European	Discordant	Discordant	0.439	0.993	P < 1.82×10^-4	Insufficient
2-palmitoylglycerophosphocholine*	[87]	Finngen R9	HT	489	320703	17	OR = 9.83(1.19-81.37) , p = 0.034	European	Discordant	Discordant	0.376	0.679	P < 1.82×10^-4	Insufficient
X-14189–leucylalanine	[87]	Finngen R9	HT	489	320703	11	OR = 0.31(0.15-0.64) , p = 0.002	European	Discordant	Concordant	0.686	0.644	P < 1.82×10^-4	Insufficient
Gamma-tocopherol	[87]	Finngen R9	HT	489	320703	11	OR = 0.21(0.06-0.71) , p = 0.012	European	Discordant	Discordant	0.647	0.711	P < 1.82×10^-4	Insufficient
Alpha-ketoglutarate	[87]	Finngen R9	HT	489	320703	11	OR = 46.89(4.65-473.28) , p = 0.001	European	Discordant	Discordant	0.354	0.957	P < 1.82×10^-4	Insufficient
liver diseases
primary biliary cholangitis	[92]	Iceland and the UK Biobank (PMID: 32581359)	AITD	30234	725172	22	OR = 1.14 (1.12–1.16), p = 0.000	European	Concordant	Concordant	0.103533	0.395815	PFDR < 0.05	High
primary biliary cholangitis	[92]	FinnGen	AIH	1828	279855	29	OR = 1.19 (1.12–1.26), p = 0.000	European	Concordant	Concordant	0.197896	0.627148	PFDR < 0.05	High
primary biliary cholangitis	[92]	Finngen R9	GD	2836	374441	30	OR = 1.11 (1.06–1.16), p = 0.000	European	Concordant	Concordant	0.136748	0.453095	PFDR < 0.05	High
primary biliary cholangitis	[92]	FinnGen	AIHT	40926	274069	19	OR = 1.10 (1.08–1.12), p = 0.000	European	Concordant	Concordant	0.0594675	0.949384	PFDR < 0.05	High
primary sclerosing cholangitis	[93]	GWAS	GD	2176	210277	16	OR = 1.230 (1.089-1.389), p = 0.001	East Asian	Discordant	Concordant	0.267	0.562	/	Moderate
primary sclerosing cholangitis	[93]	FinnGen R8	HT	244	187684	15	OR = 0.977 (0.690-1.383), p = 0.896	European	Concordant	Concordant	0.062	0.201	/	Insufficient
Helicobacter pylori infection
CagA	[94]	FinnGen R8	HT	244	187684	10	OR = 1.33 (1.02, 1.72), p = 0.035	European	Concordant	Concordant	＞0.05	＞0.05	P < 8.3 × 10^-4	Insufficient
CagA	[94]	FinnGen	GD	2311	6691	10	OR = 1.10 (0.99, 1.23), p = 0.070	European	Concordant	Concordant	＞0.05	＞0.05	P < 8.3 × 10^-4	Insufficient
CagA	[94]	FinnGen	AIHT	22997	175475	10	OR =1.01 (0.98, 1.05), p = 0.517	European	Concordant	Concordant	＞0.05	＞0.05	P < 8.3 × 10^-4	Insufficient
OMP	[94]	FinnGen R8	HT	244	187684	10	OR =1.50 (1.02, 2.22), p = 0.041	European	Concordant	Discordant	＞0.05	＞0.05	P < 8.3 × 10^-4	Moderate
OMP	[94]	FinnGen	GD	2311	6691	10	OR =1.70 (1.46, 1.98), p = 7.2×10-12	European	Discordant	Discordant	＞0.05	＞0.05	P < 8.3 × 10^-4	Low
OMP	[94]	FinnGen	AIHT	22997	175475	10	OR =1.03 (0.98, 1.09), p = 0.262	European	Concordant	Concordant	＞0.05	＞0.05	P < 8.3 × 10^-4	Insufficient
IgG	[94]	FinnGen R8	HT	244	187684	11	OR =0.98 (0.19, 5.09), p = 0.980	European	Concordant	Concordant	＞0.05	＞0.05	P < 8.3 × 10^-4	Insufficient
IgG	[94]	FinnGen	GD	2311	6691	11	OR =0.85 (0.45, 1.63), p = 0.625	European	Concordant	Concordant	＞0.05	＞0.05	P < 8.3 × 10^-4	Insufficient
IgG	[94]	FinnGen	AIHT	22997	175475	11	OR =0.90 (0.73, 1.11), p = 0.324	European	Concordant	Concordant	＞0.05	＞0.05	P < 8.3 × 10^-4	Insufficient
UREA	[94]	FinnGen R8	HT	244	187684	11	OR =1.12 (0.75, 1.65) , p = 0.588	European	Concordant	Concordant	＞0.05	＞0.05	P < 8.3 × 10^-4	Insufficient
UREA	[94]	FinnGen	GD	2311	6691	11	OR =0.93 (0.80, 1.08)， p = 0.353	European	Concordant	Concordant	＞0.05	＞0.05	P < 8.3 × 10^-4	Insufficient
UREA	[94]	FinnGen	AIHT	22997	175475	11	OR =1.01 (0.96, 1.06), p = 0.803	European	Discordant	Concordant	＞0.05	＞0.05	P < 8.3 × 10^-4	Low
VacA	[94]	FinnGen R8	HT	244	187684	15	OR =0.90 (0.68, 1.19) , p = 0.454	European	Concordant	Concordant	＞0.05	＞0.05	P < 8.3 × 10^-4	Insufficient
VacA	[94]	FinnGen	GD	2311	6691	14	OR =1.10 (0.99, 1.23)， p = 0.085	European	Concordant	Concordant	＞0.05	＞0.05	P < 8.3 × 10^-4	Insufficient
VacA	[94]	FinnGen	AIHT	22997	175475	15	OR =1.01 (0.97, 1.04) , p = 0.632	European	Concordant	Concordant	＞0.05	＞0.05	P < 8.3 × 10^-4	Insufficient
Catalase	[94]	FinnGen R8	HT	244	187684	9	OR =0.95 (0.67, 1.34), p = 0.771	European	Concordant	Concordant	＞0.05	＞0.05	P < 8.3 × 10^-4	Insufficient
Catalase	[94]	FinnGen	GD	2311	6691	9	OR =1.07 (0.93, 1.22)， p = 0.345	European	Concordant	Concordant	＞0.05	＞0.05	P < 8.3 × 10^-4	Insufficient
Catalase	[94]	FinnGen	AIHT	22997	175475	9	OR =1.00 (0.96, 1.05), p = 0.933	European	Concordant	Concordant	＞0.05	＞0.05	P < 8.3 × 10^-4	Insufficient
hematologic diseases and indices
Pernicious anemia	[95]	Iceland and the UK Biobank (PMID: 32581359)	AITD	30234	725172	5	OR = 1.703 (1.378-2.105), p = 0.000	European	Discordant	Concordant	6.50353e-32	0.979598	/	Low
ophthalmic diseases
senile cataract	[97]	UK Biobank (ukb-a-77)	AIHT	16376	320783	83	OR = 1.01；95% CI = 0.99-1.02；p = 0.14	European	Concordant	Discordant	<0.05	>0.05	/	Very low
diabetic retinopathy	[96]	Iceland and the UK Biobank (PMID: 32581359)	AITD	30234	755172	24	OR = 1.34 (1.11, 1.62), p = 3 · 10-4	European	Discordant	Concordant	<0.05	5*10-4	/	Low
cataract	[96]	Iceland and the UK Biobank (PMID: 32581359)	AITD	30234	755172	13	OR = 1.08 (0.94, 1.23), p >0.05	European	Concordant	Concordant	/	/	/	Insufficient
otorhinolaryngologic diseases
temporomandibular disorders	[102]	FinnGen	GD	1678	456942	12	OR = 0.88，95%CI 0.76–1.02，P = 0.097	European	Concordant	Discordant	>0.05	>0.05	/	Low
temporomandibular disorders	[102]	GCST90018855	HT	15654	379986	12	OR = 1.04，95%CI 0.93–1.15，P = 0.502	European	Concordant	Concordant	>0.05	>0.05	/	Insufficient
chronic rhinosinusitis	[99]	UK Biobank ( ukb-a-77)	AIHT	16376	320783	15	OR = 1.00(1.00-1.01)；p = 0.232	European	Concordant	Concordant	/	/	/	Insufficient
nasal polyps（male）	[101]	FinnGen	AIH	962	172976	5	B = 9.878, SE = 16.349, p = 0.546	European	Concordant	Concordant	0.032	0.646	/	Insufficient
dermatologic conditions
Frozen shoulder	[104]	FinnGen	AIHT	26342	59827	4	OR = 0.9 (0.67–1.19), p = 0.45	European	Discordant	Discordant	0.562	0.935	/	Low
Atopic dermatitis	[71]	FinnGen	AIH	1828	279855	35	OR = 0.914(0.826-1.012), p = 0.085	European	Discordant	Discordant	0.479	0.294	P < 1.79×10^-3	Low
Atopic dermatitis	[71]	FinnGen	AIHT	40926	274069	30	OR = 1.055(1.021-1.091), p = 0.001	European	Discordant	Discordant	0.02	0.062	P < 1.79×10^-3	Very low
Seborrheic dermatitis	[71]	FinnGen	AIH	1828	279855	12	OR = 1.001(1.000-1.001), p = 0.182	European	Concordant	Concordant	0.577	0.328	P < 1.79×10^-3	Insufficient
Seborrheic dermatitis	[71]	FinnGen	AIHT	40926	274069	11	OR = 1.004(1.001-1.007), p = 0.018	European	Discordant	Concordant	0.032	0.211	P < 1.79×10^-3	Insufficient
Acne	[71]	FinnGen	AIH	1828	279855	21	OR = 1.000(1.000-1.001), p = 0.167	European	Concordant	Concordant	0.964	0.312	P < 1.79×10^-3	Insufficient
Acne	[71]	FinnGen	AIHT	40926	274069	20	OR = 1.000(0.999-1.002), p = 0.713	European	Concordant	Concordant	0.404	0.699	P < 1.79×10^-3	Insufficient
Rosacea	[71]	FinnGen	AIH	1828	279855	15	OR = 1.000(1.000-1.001), p = 0.39	European	Concordant	Concordant	0.275	0.076	P < 1.79×10^-3	Insufficient
Rosacea	[71]	FinnGen	AIHT	40926	274069	14	OR = 1.000(0.999-1.002), p = 0.507	European	Concordant	Concordant	0.278	0.98	P < 1.79×10^-3	Insufficient
Urticaria	[71]	FinnGen	AIH	1828	279855	16	OR = 1.001(1.000-1.003), p = 0.14	European	Concordant	Concordant	0.32	0.926	P < 1.79×10^-3	Insufficient
Urticaria	[71]	FinnGen	AIHT	40926	274069	16	OR = 1.002(0.998-1.005), p = 0.384	European	Concordant	Concordant	0.728	0.652	P < 1.79×10^-3	Insufficient
musculoskeletal and connective tissue disorders
knee osteoarthritis	[108]	FinnGen	AIH	962	172976	4	OR = 0.53 (0.27-1.05), p = 0.069	European	Concordant	Concordant	0.96	0.655	/	Insufficient
Hip osteoarthritis	[108]	FinnGen	AIH	962	172976	21	OR = 0.92 (0.71-1.18), p = 0.499	European	Concordant	Concordant	0.881	0.31	/	Insufficient
gout	[107]	FinnGen	AIH	962	172976	7	OR = 0.97，95%CI=0.83～1.13，P =.68	European	Concordant	Concordant	/	/	/	Insufficient
gout	[107]	FinnGen	AIHT	26342	59827	7	OR = 0.99，95%CI=0.92～1.07，P =.78	European	Concordant	Concordant	/	/	/	Insufficient
Fibromyalgia	[105]	Finngen R10	AIHT	45321	298847	32	OR = 1.024，95% CI：1.004–1.043，P = 0.018	European	Discordant	Discordant	>0.05	>0.05	/	Low
Others
primary ovarian insufficiency	[112]	Iceland and the UK Biobank (PMID: 32581359)	AITD	30234	725172	6	OR = 1.03 (1.01, 1.05)；p = 0.015	European	Discordant	Concordant	>0.05	>0.05	/	Moderate
Other factors
vitamin D levels	[115]	Finngen R9	HT	489	320703	105	OR 0.499，95% CI 0.289 至 0.860，p =0.012	European	Discordant	Concordant	p =0.734	p =0.455	/	Moderate
vitamin D levels	[119]	FinnGen R8	HT	244	187684	115	OR = 0.717 (0.341-1.504), p = 0.378	European	Concordant	Concordant	0.949	0.026	/	Insufficient
vitamin D levels	[120]	FinnGen	HT	40926	274069	/	P > 0.05	European	/	/	0.087	0.465	P < 0.0038	Non-evaluable
Vitamin D	[117]	FinnGen	AIHT	40926	274069	12	OR = 1.06；95% CI = 0.90-1.26；p = 0.462	European	Concordant	Concordant	0.793147	0.319126	/	Insufficient
Vitamin D	[117]	FinnGen	AIH	1828	279855	12	OR = 0.61；95% CI = 0.25-1.47；p = 0.269	European	Concordant	Concordant	0.114388	0.511809	/	Insufficient
vitamin D levels	[115]	FinnGen	AIH	1828	279855	105	OR 0.935，95% CI 0.695～1.256，p =0.654	European	Concordant	Concordant	p =0.264	p =0.116	/	Insufficient
vitamin D levels	[115]	Finngen R9	GD	2836	374441	105	OR 0.813，95% CI 0.635～1.040，p =0.100	European	Concordant	Concordant	p =0.112	p =0.706	/	Insufficient
vitamin D levels	[116]	BBJ	GD	2176	210277	41	OR = 1.71 (1.25–2.33)，p =0.001	Asian	Concordant	Concordant	0.657	0.696	/	High
vitamin D levels	[116]	FinnGen	GD	/		43	OR = 1.34（0.91-1.98），p =0.136	European	Concordant	Concordant	0.132	0.98	/	Insufficient
vitamin D levels	[120]	FinnGen	GD	1828	279855	/	P > 0.05	European	/	/	0.001	0.194	P < 0.0038	Non-evaluable
Vitamin D	[118]	GCST90018847	GD	1678	456942	116	OR = 0.902 (0.747–1.133) , p = 0.436	European	Concordant	Concordant	0.757	0.776	/	Insufficient
25(OH)D levels（Manousaki et al）	[121]	FinnGen R8	AIHT	36321	250926	87	OR = 0.920 (0.813-1.042), p = 0.189	European	Concordant	Concordant	5.67357e-07	<5e-04	/	Insufficient
25(OH)D levels（Manousaki et al）	[121]	FinnGen	AIH	1621	255931	89	OR = 0.613 (0.407-0.923), p = 0.019	European	Discordant	Discordant	0.127924	0.1205	/	Low
25(OH)D levels（Revez et al）	[121]	FinnGen R8	AIHT	36321	250926	105	OR = 0.960 （0.874-1.054）, p = 0.389	European	Discordant	Concordant	8.72829e-06	<0.0003	/	Insufficient
25(OH)D levels（Revez et al）	[121]	FinnGen	AIH	1621	255931	107	OR = 0.851 （0.574-1.261）, p = 0.389	European	Concordant	Concordant	1.09597e-05	<0.0003	/	Insufficient
Vitamin A	[117]	FinnGen	AIH	1828	279855	13	OR = 0.94；95% CI = 0.70-1.25；p = 0.655	European	Concordant	Concordant	0.11415	0.0638502	/	Insufficient
Vitamin A	[117]	FinnGen	AIHT	40926	274069	13	OR = 1.01；95% CI = 0.96-1.07；p = 0.693	European	Concordant	Concordant	0.803364	0.644976	/	Insufficient
Vitamin B9	[117]	FinnGen	AIH	1828	279855	6	OR = 1.00；95% CI = 0.96-1.05；p = 0.944	European	Concordant	Concordant	0.776688	0.254471	/	Insufficient
Vitamin B9	[117]	FinnGen	AIHT	40926	274069	6	OR = 0.97；95% CI = 0.90-1.05；p = 0.524	European	Concordant	Concordant	0.438776	0.534588	/	Insufficient
Vitamin B12	[117]	FinnGen	AIH	1828	279855	8	OR = 0.89；95% CI = 0.37-2.14；p = 0.801	European	Concordant	Concordant	0.719324	0.309138	/	Insufficient
Vitamin B12	[117]	FinnGen	AIHT	40926	274069	8	OR = 1.01；95% CI = 0.81-1.26；p = 0.927	European	Concordant	Concordant	0.325987	0.0867916	/	Insufficient
Vitamin C	[117]	FinnGen	AIH	1828	279855	10	OR = 1.39；95% CI = 0.61-3.19；p = 0.431	European	Concordant	Concordant	0.111796	0.375595	/	Insufficient
Vitamin C	[117]	FinnGen	AIHT	40926	274069	8	OR = 0.69；95% CI = 0.58-0.83；p < 0.001	European	Discordant	Concordant	0.492012	0.692861	/	Moderate
Vitamin C	[118]	GCST90018847	GD	1678	456942	68	OR = 1.011 (0.978–1.045), p = 0.491	European	Concordant	Concordant	0.047	0.108	/	Insufficient
Vitamin C	[119]	FinnGen R8	HT	244	187684	65	OR = 0.986 (0.828-1.175), p = 0.875	European	Concordant	Concordant	0.142	0.454	/	Insufficient
Vitamin E	[117]	FinnGen	AIH	1828	279855	11	OR = 0.99；95% CI = 0.53-1.83；p = 0.965	European	Concordant	Concordant	0.794823	0.84172	/	Insufficient
Vitamin E	[117]	FinnGen	AIHT	40926	274069	11	OR = 0.95；95% CI = 0.80-1.12；p = 0.56	European	Concordant	Concordant	0.209908	0.443595	/	Insufficient
Copper	[118]	GCST90018847	GD	1678	456942	2	OR = 1.183 (1.020–1.372) , p = 0.025	European	/	/	0.835	/	/	Non-evaluable
Copper	[119]	FinnGen R8	HT	244	187684	2	OR = 0.918 (0.315-2.674), p = 0.875	European	/	/	0.08	NA	/	Non-evaluable
Iron	[118]	GCST90018847	GD	1678	456942	3	OR = 1.031 (0.815–1.305) , p = 0.794	European	Concordant	Concordant	0.225	0.987	/	Insufficient
Iron	[119]	FinnGen R8	HT	244	187684	3	OR = 0.653 (0.309-1.379), p = 0.264	European	Concordant	Concordant	0.683	0.639	/	Insufficient
Zinc	[118]	GCST90018847	GD	1678	456942	2	OR = 1.072 (0.903–1.272) , p = 0.426	European	/	/	0.201	/	/	Non-evaluable
Zinc	[119]	FinnGen R8	HT	244	187684	2	OR = 0.789 (0.370-1.682), p = 0.539	European	/	/	0.224	NA	/	Non-evaluable
Calcium	[118]	GCST90018847	GD	1678	456942	204	OR = 1.040 (0.861–1.256) ， p = 0.679	European	Discordant	Discordant	0.002	0.03	/	Very low
Calcium	[119]	FinnGen R8	HT	244	187684	195	OR = 0.964 (0.523-1.776), p = 0.906	European	Concordant	Concordant	0.132	0.512	/	Insufficient
selenium	[114]	Finngen R9	HT	489	320703	44	OR = 0.993，95% CI 0.786 至 1.108，p=0.432	European	Concordant	Concordant	0.32	0.804	/	Insufficient
selenium	[114]	FinnGen	AIH	1828	279855	44	OR = 1.066，95% CI 0.976 至 1.164，p=0.154	European	Concordant	Concordant	0.276	0.076	/	Insufficient
selenium	[114]	Finngen R9	GD	2836	374441	44	OR = 1.052，95% CI 0.984 至 1.126，p=0.138	European	Concordant	Concordant	0.946	0.618	/	Insufficient
Mitochondrial DNA copy number （Chong）	[125]	FinnGen	AIHT	22997	175475	56	OR = 1.046 (0.854-1.281), p = 0.665	European	Discordant	Concordant	0.0542127	0.0299747	/	Insufficient
Mitochondrial DNA copy number （Chong）	[125]	FinnGen	AIH	962	172976	56	OR = 0.595 (0.300-1.181), p = 0.138	European	Concordant	Concordant	0.568058	0.891954	/	Insufficient
Mitochondrial DNA copy number （Longchamps）	[125]	FinnGen	AIHT	22997	175475	75	OR = 1.102 (0.932-1.303), p = 0.257	European	Concordant	Concordant	0.0496935	0.0947518	/	Insufficient
Mitochondrial DNA copy number （Longchamps）	[125]	FinnGen	AIH	962	172976	75	OR = 0.918 (0.507-1.661), p = 0.777	European	Concordant	Concordant	0.397503	0.522918	/	Insufficient
Mitochondrial DNA copy number （Hägg）	[125]	FinnGen	AIHT	22997	175475	46	OR = 1.271 (1.042-1.551), p = 0.018	European	Discordant	Discordant	0.119916	0.632419	/	Low
Mitochondrial DNA copy number （Hägg）	[125]	FinnGen	AIH	962	172976	46	OR = 0.686 (0.349-1.346), p = 0.273	European	Concordant	Concordant	0.653553	0.547719	/	Insufficient
Mitochondrial DNA copy number （汇总）	[125]	FinnGen	AIHT	22997	175475	/	OR = 1.133，1.016–1.262，P = 0.024	European	Concordant	Discordant	0.3694	/	/	Low
Mitochondrial DNA copy number （汇总）	[125]	FinnGen	AIH	962	172976	/	OR = 0.738，0.508–1.072，P = 0.111	European	Concordant	Concordant	0.6242	/	/	Insufficient
alcohol consumption	[133]	23andMe（European cohort）	GD	24955		4	OR = 0.57 (0.46-0.70)，p = 2.47E-07	European	Concordant	Concordant	0.348	>0.05	/	High
proxied glucosamine	[134]	FinnGen R8	HT	244	187684	10	2.47 [1.49–4.08]	European	Concordant	Concordant	>0.05	>0.05	/	High
proxied glucosamine	[134]	FinnGen	AIH	962	172976	3	1.93 [1.17–3.18]	European	Discordant	Concordant	>0.05	>0.05	/	Moderate
Alpha-adrenoceptor blockers	[131]	GCST90018855	HT	15654	379986	27	OR：1.0013，0.964-1.040，p = 0.9483	European	/	Concordant	0.016	0.912	/	Non-evaluable
Alpha-adrenoceptor blockers	[131]	GCST90018635	HT	537	172656	26	OR：0.8409，0.178-3.964，p = 0.8266	Asian	/	Concordant	0.988	0.731	/	Non-evaluable
Angiotensin converting enzyme inhibitors	[131]	GCST90018635	HT	537	172656	7	OR：1.4767，0.059-36.756，p = 0.8121	Asian	/	Concordant	0.529	0.958	/	Non-evaluable
Angiotensin converting enzyme inhibitors	[131]	GCST90018855	HT	15654	379986	7	OR：0.9652，0.912-1.022，p = 0.2223	European	/	Concordant	0.698	0.631	/	Non-evaluable
Aldosterone antagonists	[131]	GCST90018635	HT	537	172656	30	OR：1.1908，0.139-10.217，p = 0.8735	Asian	/	Concordant	0.007	0.932	/	Non-evaluable
Aldosterone antagonists	[131]	GCST90018855	HT	15654	379986	10	OR：0.9642，0.922-1.009，p = 0.1137	European	/	Concordant	0.772	0.478	/	Non-evaluable
Adrenergic neuron blockers	[131]	GCST90018635	HT	537	172656	26	OR：3.7881，0.875-16.400，p = 0.0749	Asian	/	Concordant	0.931	0.835	/	Non-evaluable
Adrenergic neuron blockers	[131]	GCST90018855	HT	15654	379986	25	OR：0.9594，0.930-0.989，p = 0.0082	European	/	Discordant	0.442	0.284	/	Non-evaluable
Angiotensin-II receptor antagonists	[131]	GCST90018635	HT	537	172656	9	OR：8.5169，0.571-127.038，p = 0.1203	Asian	/	Concordant	0.615	0.941	/	Non-evaluable
Angiotensin-II receptor antagonists	[131]	GCST90018855	HT	15654	379986	9	OR：0.9992，0.940-1.062，p = 0.979	European	/	Concordant	0.272	0.299	/	Non-evaluable
Beta-adrenoceptor blockers	[131]	GCST90018635	HT	537	172656	27	OR：2.8615，0.675-12.129，p = 0.1536	Asian	/	Concordant	0.487	0.931	/	Non-evaluable
Beta-adrenoceptor blockers	[131]	GCST90018855	HT	15654	379986	9	OR：1.0025，0.931-1.079，p = 0.9474	European	/	Concordant	0.058	0.308	/	Non-evaluable
Calcium channel blockers	[131]	GCST90018635	HT	537	172656	94	OR：0.2826，0.121-0.661，p = 3.54E-03	Asian	/	Discordant	0.991	0.372	/	Non-evaluable
Calcium channel blockers	[131]	GCST90018855	HT	15654	379986	106	OR：0.9634，0.946-0.981，p = 3.51E-05	European	/	Concordant	0.083	0.685	/	Non-evaluable
Loop diuretics	[131]	GCST90018635	HT	537	172656	16	OR：2.192，0.224-21.444，p = 0.5	Asian	/	Concordant	0.441	0.394	/	Non-evaluable
Loop diuretics	[131]	GCST90018855	HT	15654	379986	29	OR：0.9397，0.912-0.968，p = 3.57E-05	European	/	Concordant	0.221	0.418	/	Non-evaluable
Thiazide diuretics	[131]	GCST90018855	HT	15654	379986	155	OR：0.979，0.965-0.993，p = 3.83E-03	European	/	Concordant	0.497	0.044	/	Non-evaluable
Thiazide diuretics	[131]	GCST90018635	HT	537	172656	105	OR：1.5385，0.705-3.358，p = 0.2793	Asian	/	Concordant	0.871	0.699	/	Non-evaluable
ApoB	[130]	Finngen R10	GD	3176	409005	34	OR = 0.963(0.819-1.131)；p = 0.646	European	Concordant	/	0.352	0.681	/	Non-evaluable
ApoB	[130]	Finngen R10	HT	539	349717	36	OR = 0.898(0.526-1.534)；p = 0.695	European	Concordant	/	0.000149	0.256	/	Non-evaluable
ApoB	[130]	Finngen R10	AIHT	45321	298847	34	OR = 0.99(0.929-1.056)；p = 0.764	European	Concordant	/	0.001	0.129	/	Non-evaluable
LDL-C	[130]	Finngen R10	GD	3176	409005	36	OR = 0.942(0.805-1.102)；p = 0.456	European	Concordant	/	0.001	0.284	/	Non-evaluable
LDL-C	[130]	Finngen R10	HT	539	349717	38	OR = 0.901(0.536-1.514)；p = 0.693	European	Concordant	/	0.000216	0.197	/	Non-evaluable
LDL-C	[130]	Finngen R10	AIHT	45321	298847	36	OR = 0.997(0.937-1.061)；p = 0.928	European	Concordant	/	0.392	0.8	/	Non-evaluable
TC	[130]	Finngen R10	GD	3176	409005	40	OR = 1.104(0.920-1.326)；p =0.288	European	Concordant	/	0.112	0.124	/	Non-evaluable
TC	[130]	Finngen R10	HT	539	349717	40	OR = 1.051(0.712-1.551)；p =0.804	European	Concordant	/	0.722	0.5	/	Non-evaluable
TC	[130]	Finngen R10	AIHT	45321	298847	35	OR = 1.024(0.968-1.084)；p =0.402	European	Concordant	/	0.094	0.138	/	Non-evaluable
TG	[130]	Finngen R10	GD	3176	409005	44	OR = 1.020(0.826-1.260)；p = 0.853	European	Concordant	/	0.014	0.396	/	Non-evaluable
TG	[130]	Finngen R10	HT	539	349717	44	OR = 0.945(0.566-1.577)；p =0.829	European	Concordant	/	0.008	0.758	/	Non-evaluable
TG	[130]	Finngen R10	AIHT	45321	298847	43	OR = 0.997(0.923-1.076)；p = 0.929	European	Concordant	/	2.2e-06	0.267	/	Non-evaluable
ApoB inhibition	[130]	Finngen R10	HT	539	349717	12	OR = 0.462 (0.216,0.986)；p = 0.046	European	/	/	0.507	0.046	/	Non-evaluable
PCSK9 inhibition	[130]	Finngen R10	GD	3176	409005	11	OR = 0.551 (0.319,0.953)；p = 0.033	European	/	/	0.653	0.033	/	Non-evaluable
PCSK9 inhibition	[130]	Finngen R10	AIHT	45321	298847	11	OR = 0.735 (0.598,0.903)；p = 0.003	European	/	/	0.092	0.003	/	Non-evaluable
LDLR inhibition	[130]	Finngen R10	AIHT	45321	298847	12	OR = 0.779 (0.624,0.972)；p = 0.027	European	/	/	0.166	0.027	/	Non-evaluable
NPC1L1 inhibition	[130]	Finngen R10	AIHT	45321	298847	5	OR = 0.599 (0.412,0.872)；p = 0.007	European	/	/	0.46	0.016	/	Non-evaluable
telomere length	[122]	FinnGen	AIH	962	172976	170	OR = 0.49 (95%CI: 0.34–0.72; p = 2.83 × 10−4)	European	Concordant	Concordant	9.98 × 10−3	0.78	/	Moderate
telomere length	[123]	FinnGen	AIH	962	172976	139	OR：0.984，95% CI：0.972-0.996，p = 0.009	European	Concordant	Concordant	<0.001	<0.001	/	Moderate
leukocyte telomere length	[124]	BBJ	GD	2176	210277	9	OR = 1.64 (1.23-2.17), p = 2.27e-04	European	Concordant	Concordant	>0.05	0.641	/	High
telomere length	[122]	FinnGen	AIHT	22997	175475	170	OR = 0.86 (95%CI: 0.77–0.96; p = 7.46 × 10−3)	European	Concordant	Concordant	2.20 × 10−7	0.33	/	Moderate
NO2	[135]	FinnGen	AIH	962	172976	81	OR = 0.817 (0.347-1.921), p = 0.643	European	Concordant	Concordant	0.816064	0.934779	/	Insufficient
NO2	[135]	FinnGen	AIHT	40926	274069	80	OR = 1.373 (1.139-1.656), p = 0.001	European	Concordant	Discordant	0.000260882	0.839074	PFDR = 1.36 × 10^-2	Low
NOX	[135]	FinnGen	AIH	962	172976	74	OR = 1.095 (0.459-2.611), p = 0.838	European	Concordant	Concordant	0.545207	0.525737	/	Insufficient
NOX	[135]	FinnGen	AIHT	40926	274069	72	OR = 1.338 (1.105-1.620), p = 0.003	European	Discordant	Discordant	0.000260882	0.839074	PFDR = 2.14 × 10^-2	Very low
PM10	[135]	FinnGen	AIH	962	172976	28	OR = 1.021 (0.165-6.331), p = 0.982	European	Concordant	Concordant	0.526072	0.786409	/	Insufficient
PM10	[135]	FinnGen	AIHT	40926	274069	28	OR = 1.179 (0.854-1.628), p = 0.316	European	Concordant	Concordant	9.43668e-07	0.296733	/	Insufficient
PM2.5	[135]	FinnGen	AIH	962	172976	55	OR = 1.584 (0.610-4.113), p = 0.345	European	Concordant	Concordant	0.299821	0.844448	/	Insufficient
PM2.5	[135]	FinnGen	AIHT	40926	274069	54	OR = 1.306 (1.027-1.660), p = 0.029	European	Concordant	Concordant	0.199545	0.210171	PFDR = 1.47 × 10^-1	High
cognitive performance	[136]	FinnGen	AIH	1621	255931	271	β = -0.05，SE = 0.145，p = 0.717	European	Concordant	Concordant	0.0257525	0.818164	P < 5.68×10^-4	Insufficient
cognitive performance	[136]	FinnGen R8	AIHT	36321	250926	270	β = -0.18，SE = 0.58，p = 9.82E-06	European	Concordant	Concordant	5.15835e-13	0.319907	P < 5.68×10^-4	Moderate
educational attainment	[136]	FinnGen	AIH	1621	255931	430	β = -0.16，SE = 0.177，p = 0.372	European	Concordant	Concordant	0.0226823	0.563906	P < 5.68×10^-4	Insufficient
educational attainment	[136]	FinnGen R8	AIHT	36321	250926	429	β = -0.23，SE = 0.05，p = 5.00E-06	European	Concordant	Concordant	6.46203e-15	0.454014	P < 5.68×10^-4	Moderate
highest-level math class completed	[136]	FinnGen	AIH	1621	255931	406	β = -0.09，SE = 0.155，p = 0.563	European	Concordant	Concordant	0.00103782	0.54178	P < 5.68×10^-4	Insufficient
highest-level math class completed	[136]	FinnGen R8	AIHT	36321	250926	404	β = -0.16，SE = 0.041，p = 8.88E-05	European	Concordant	Concordant	3.24134e-11	0.104985	P < 5.68×10^-4	Moderate
self-reported math ability	[136]	FinnGen	AIH	1621	255931	311	β = 0.055，SE = 0.169，p = 0.743	European	Concordant	Concordant	0.0102434	0.169528	P < 5.68×10^-4	Insufficient
self-reported math ability	[136]	FinnGen R8	AIHT	36321	250926	310	β = -0.14，SE = 0.047，p = 0.003	European	Discordant	Concordant	1.23784e-13	0.278209	P < 5.68×10^-4	Insufficient
Height	[127]	Iceland and the UK Biobank (PMID: 32581359)	AITD	30234	725172	10837	OR=1.04 [95% CI 1.02, 1.07]，p =1.99E-03	European	Concordant	Concordant	0	0.00103166	/	Moderate
BMI	[128]	FinnGen R8	HT	244	187684	78	OR = 3.071，95%CI 1.324–7.118，P = 0.008	European	Discordant	Discordant	0.57	0.719	/	Low
Adulthood BMI	[126]	Iceland and the UK Biobank (PMID: 32581359)	AITD	30234	725172	273	OR = 0.955 (0.874, 1.043)；p = 0.307	European	Concordant	Concordant	/	/	/	Insufficient
Childhood BMI	[126]	Iceland and the UK Biobank (PMID: 32581359)	AITD	30234	725172	15	OR = 1.160 (1.019, 1.321)；p = 0.025	European	Discordant	Discordant	<0.05	>0.05	PFDR = 0.372	Very low
Fetal Birth Weight	[126]	Iceland and the UK Biobank (PMID: 32581359)	AITD	30234	725172	131	OR = 0.978 (0.876, 1.091)；p = 0.688	European	Concordant	Concordant	/	/	/	Insufficient
BMI	[129]	FinnGen R8	GD	2575	339924	68	OR = 1.16 (0.85, 1.60)，P = 0.352	European	Concordant	Concordant	0.11811	0.86557	/	Insufficient
BMI	[129]	UK Biobank	GD	457	337075	68	OR = 2.02 (1.03, 3.93)，P = 0.040	European	Discordant	Discordant	0.655183	0.968965	/	Low
BMI	[129]	FinnGen+UK Biobank	GD	3032	676999	68	OR = 1.29 (0.97, 1.72)，P = 0.084	European	/	/	/	/	PFDR = 0.181	Non-evaluable
BMI	[129]	FinnGen R8	AIHT	36321	250926	68	OR = 1.31 (1.16, 1.48)，P < 0.001	European	Concordant	Concordant	<0.001	0.33499	/	Moderate
Hip circumference	[129]	FinnGen R8	GD	2575	339924	52	OR = 1.20 (0.89, 1.61)，P = 0.239	European	Concordant	Concordant	0.367077	0.911293	/	Insufficient
Hip circumference	[129]	UK Biobank	GD	457	337075	52	OR = 2.60 (1.31, 5.13)，P = 0.006	European	Discordant	Discordant	0.465879	0.436653	/	Low
Hip circumference	[129]	FinnGen+UK Biobank	GD	3032	676999	52	OR = 1.36 (1.03, 1.78)，P = 0.029	European	/	/	/	/	PFDR = 0.062	Non-evaluable
Hip circumference	[129]	FinnGen R8	AIHT	36321	250926	52	OR = 1.32 (1.16, 1.50)，P < 0.001	European	Discordant	Concordant	<0.001	0.645184	/	Low
Waist circumference	[129]	FinnGen R8	GD	2575	339924	41	OR = 1.59 (1.10, 2.29)，P = 0.014	European	Discordant	Discordant	0.48754	0.541455	/	Low
Waist circumference	[129]	UK Biobank	GD	457	337075	41	OR = 2.65 (1.13, 6.23)，P = 0.025	European	Discordant	Discordant	0.763745	0.543942	/	Low
Waist circumference	[129]	FinnGen+UK Biobank	GD	3032	676999	41	OR = 1.72 (1.23, 2.41)，P = 0.002	European	/	/	/	/	PFDR = 0.005	Non-evaluable
Waist circumference	[129]	FinnGen R8	AIHT	36321	250926	41	OR = 1.42 (1.20, 1.67)，P < 0.001	European	Discordant	Concordant	<0.001	0.58988	/	Low
Waist-to-hip ratio	[129]	FinnGen R8	GD	2575	339924	29	OR = 0.93 (0.58, 1.48)，P = 0.759	European	Concordant	Concordant	0.660182	0.26462	/	Insufficient
Waist-to-hip ratio	[129]	UK Biobank	GD	457	337075	29	OR = 1.09 (0.37, 3.20)，P = 0.882	European	Concordant	Concordant	0.836614	0.104476	/	Insufficient
Waist-to-hip ratio	[129]	FinnGen+UK Biobank	GD	3032	676999	29	OR = 0.95 (0.62, 1.46)，P = 0.823	European	/	/	/	/	PFDR = 0.949	Non-evaluable
Waist-to-hip ratio	[129]	FinnGen R8	AIHT	36321	250926	29	OR = 1.03 (0.84, 1.27)，P = 0.752	European	Concordant	Concordant	<0.001	0.352438	/	Insufficient
Daytime nap	[132]	FinnGen	AIHT	40926	274069	88	OR =0.94 (0.72, 1.24), p = 0.676	European	Discordant	Concordant	2.4e-06	0.026	P < 0.0023	Insufficient
Getting up	[132]	FinnGen	AIHT	40926	274069	72	OR =0.59 (0.45, 0.78), p = 1.99E-04	European	Discordant	Concordant	1.62e-10	0.409	P < 0.0023	Low
Sleep duration	[132]	FinnGen	AIHT	40926	274069	73	OR =0.76 (0.60, 0.97), p = 0.024	European	Discordant	Concordant	3.02e-19	0.74	P < 0.0023	Insufficient
Daytime sleepiness	[132]	FinnGen	AIHT	40926	274069	38	OR =0.97(0.46, 2.06), p = 0.941	European	Concordant	Concordant	1.45e-13	0.899	P < 0.0023	Insufficient
Short sleep	[132]	FinnGen	AIHT	40926	274069	25	OR =1.38 (0.74, 2.55), p = 0.307	European	Concordant	Concordant	0.197	0.509	P < 0.0023	Insufficient
long sleep	[132]	FinnGen	AIHT	40926	274069	7	OR =0.39(0.03, 5.67), p = 0.489	European	Concordant	Concordant	0.004	0.63	P < 0.0023	Insufficient
Insominia	[132]	FinnGen	AIHT	40926	274069	40	OR =1.17 (0.83, 1.64), p = 0.37	European	Concordant	Concordant	0.008	0.983	P < 0.0023	Insufficient
Daytime nap	[132]	FinnGen	GD	4462	320703	87	OR =1.32 (0.65, 2.67), p = 0.441	European	Concordant	Concordant	0.000196	0.572	P < 0.0023	Insufficient
Getting up	[132]	FinnGen	GD	4462	320703	72	OR =0.69 (0.39, 1.23), p = 0.205	European	Concordant	Concordant	0.013	0.069	P < 0.0023	Insufficient
Sleep duration	[132]	FinnGen	GD	4462	320703	73	OR =0.79 (0.50, 1.26), p = 0.323	European	Concordant	Concordant	0.000245	0.687	P < 0.0023	Insufficient
Daytime sleepiness	[132]	FinnGen	GD	4462	320703	38	OR =0.83(0.15, 4.74), p = 0.834	European	Concordant	Concordant	1.43e-08	0.985	P < 0.0023	Insufficient
Short sleep	[132]	FinnGen	GD	4462	320703	25	OR =2.61 (0.04, 159.44), p = 0.647	European	Concordant	Concordant	3.07e-25	0.581	P < 0.0023	Insufficient
long sleep	[132]	FinnGen	GD	4462	320703	7	OR =0.08 (0.00, 2.71e6), p = 0.932	European	Concordant	Concordant	0.138	0.753	P < 0.0023	Insufficient
Insominia	[132]	FinnGen	GD	4462	320703	40	OR =1.96 (0.94, 4.08), p = 0.073	European	Concordant	Concordant	0.506	0.167	P < 0.0023	Insufficient
Inflammatory factors
TNF-β	[137]	GCST90018847	GD	1678	456942	8	OR：1.115 (1.024–1.215)，p = 0.013	European	Discordant	Discordant	0.564	0.511	/	Low
SCGF-β	[137]	GCST90018847	GD	1678	456942	24	OR：0.913 (0.839–0.994)，p = 0.035	European	Discordant	Discordant	0.339	0.915	/	Low
DDR1	[140]	Finngen R10	GD	3176	409005	10	β = -2.13，SE = 0.72，p = 3.37E-03	European	Discordant	Concordant	0.126273	0.806583	PFDR < 0.05	Moderate
CDSN	[140]	Finngen R10	GD	3176	409005	18	β = 0.72，SE = 0.42，p = 8.79E-02	European	Concordant	Concordant	0.41634	0.61407	PFDR < 0.05	High
MICA	[142]	TMM CommCohort	GD	44739		9	OR = 0.986 (0.973-0.999), p = 0.034	East Asian	Concordant	Concordant	/	0.08	/	Moderate
MICB	[142]	TMM CommCohort	GD	44739		4	OR = 0.986 (0.969-1.003), p = 0.102	East Asian	/	/	/	0.764	/	Non-evaluable
IL-12p70	[137]	GCST90018855	HT	15654	379986	18	OR：1.088 (1.019–1.162)，p = 0.012	European	Discordant	Discordant	0.976	0.656	/	Low
IL-13	[137]	GCST90018855	HT	15654	379986	18	OR： 1.055 (1.002–1.111)，p = 0.041	European	Discordant	Discordant	0.253	0.759	/	Low
IFN-γ	[137]	GCST90018855	HT	15654	379986	12	OR： 1.150 (1.018–1.299)，p = 0.025	European	Discordant	Discordant	0.086	0.533	/	Low
MCP-1	[137]	GCST90018855	HT	15654	379986	27	OR： 0.930 (0.866–0.999) ，p = 0.047	European	Discordant	Discordant	0.499	0.33	/	Low
TNF-α	[137]	GCST90018855	HT	15654	379986	10	OR： 0.892 (0.812–0.981) ，p = 0.018	European	Concordant	Discordant	0.504	0.444	/	Moderate
IL-33	[139]	GCST90018855+GCST90018635	HT	16191	210612	21	OR = 0.894(0.793-1.008) , p = 0.066	Mixed	Concordant	Discordant	0.755879	0.177371	P < 5.5×10^-4	Low
CDCP1	[139]	GCST90018855+GCST90018635	HT	16191	210612	23	OR = 1.127(1.008-1.261) , p = 0.036	Mixed	Discordant	Concordant	0.664521	0.339042	P < 5.5×10^-4	Low
TRAIL	[139]	GCST90018855+GCST90018635	HT	16191	210612	26	OR = 0.884(0.799-0.979) , p = 0.018	Mixed	Discordant	Discordant	0.777621	0.605517	P < 5.5×10^-4	Low
MICA	[142]	TMM CommCohort	HT	44739		8	OR = 1.001 (0.989-1.012), p = 0.928	East Asian	/	/	/	0.181	/	Non-evaluable
MICB	[142]	TMM CommCohort	HT	44739		4	OR = 1.001 (0.981-1.021), p = 0.918	East Asian	/	/	/	0.461	/	Non-evaluable
MAGI3	[138]	GCST90018855	HT	15654	379986	1	OR = 0.28；95% CI，0.19–0.42；P = 5.10 × 10 −10	European	/	/	/	/	/	Non-evaluable
CSGALNACT1	[138]	GCST90018855	HT	15654	379986	8	OR = 1.05；95% CI，1.01–1.09；P = 1.12 × 10 −2	European	Concordant	Concordant	0.424597	0.614128	/	High
CAMK4	[138]	GCST90018855	HT	15654	379986	1	OR = 0.87；95% CI，0.78–0.97；P = 1.48 × 10 −2	European	/	/	/	/	/	Non-evaluable
GRIP1	[138]	GCST90018855	HT	15654	379986	1	OR = 1.40；95% CI，1.09–1.79；P = 8.13 × 10 −3	European	/	/	/	/	/	Non-evaluable
TRAT1	[138]	GCST90018855	HT	15654	379986	5	OR = 1.13；95% CI，1.04–1.22；P = 3.90 × 10 −3	European	Concordant	Concordant	0.698589	0.149537	/	High
IL7R	[138]	GCST90018855	HT	15654	379986	4	OR = 0.92； 95% CI, 0.85–0.99; P = 3.30 × 10 −2	European	Concordant	Concordant	0.537887	0.456574	/	High
ERN1	[138]	GCST90018855	HT	15654	379986	2	OR = 0.89; 95% CI, 0.83–0.96; P = 2.75 × 10 −3	European	/	/	0.66774	/	/	Non-evaluable
MB21D2	[138]	GCST90018855	HT	15654	379986	7	OR = 0.91; 95% CI, 0.83–0.99; P = 3.45 × 10 −2	European	Concordant	Concordant	0.128395	0.165037	/	High
TIGIT	[141]	FinnGen	AIHT	40926	274069	121	β±SE = 0.079±0.013，P = 0.000	European	Concordant	Concordant	5.65954e-05	0.733823	PFDR < 0.05	Moderate
IFNL3	[141]	FinnGen	AIHT	40926	274069	121	β±SE = 0.077±0.013，P = 0.000	European	Concordant	Concordant	1.53362e-05	0.643916	PFDR < 0.05	Moderate
CXCL13	[141]	FinnGen	AIHT	40926	274069	121	β±SE = 0.083±0.015，P = 0.000	European	Concordant	Concordant	6.4993e-11	0.989569	PFDR < 0.05	Moderate
VAMP1	[141]	FinnGen	AIHT	40926	274069	121	β±SE = 0.067±0.012，P = 0.000	European	Concordant	Concordant	0.00191601	0.106535	PFDR < 0.05	Moderate
GIF	[141]	FinnGen	AIHT	40926	274069	121	β±SE = -0.071±0.013，P = 0.000	European	Concordant	Concordant	4.62352e-05	0.0901552	PFDR < 0.05	Moderate
CRH	[141]	FinnGen	AIHT	40926	274069	121	β±SE = 0.058±0.011，P = 0.000	European	Concordant	Concordant	0.137791	0.254808	PFDR < 0.05	High
IGSF11	[141]	FinnGen	AIHT	40926	274069	121	β±SE = 0.056±0.010，P = 0.000	European	Concordant	Concordant	0.350908	0.0154759	PFDR < 0.05	High
CDH11	[141]	FinnGen	AIHT	40926	274069	121	β±SE = 0.076±0.014，P = 0.000	European	Concordant	Concordant	2.86978e-07	0.707234	PFDR < 0.05	Moderate
CXCL9	[141]	FinnGen	AIHT	40926	274069	121	β±SE = 0.075±0.014，P = 0.000	European	Concordant	Concordant	1.52037e-09	0.789411	PFDR < 0.05	Moderate
CXCL10	[141]	FinnGen	AIHT	40926	274069	121	β±SE = 0.083±0.016，P = 0.000	European	Discordant	Concordant	6.40588e-16	0.181387	PFDR < 0.05	Low
ZFP91	[141]	FinnGen	AIHT	40926	274069	121	β±SE = 0.054±0.010，P = 0.000	European	Concordant	Concordant	0.256356	0.873684	PFDR < 0.05	High
AMIGO1	[141]	FinnGen	AIHT	40926	274069	121	β±SE = 0.058±0.012，P = 0.000	European	Concordant	Concordant	0.0032038	0.0340335	PFDR < 0.05	Moderate
DEFB112	[141]	FinnGen	AIHT	40926	274069	121	β±SE = 0.063±0.013，P = 0.000	European	Concordant	Concordant	2.25002e-05	0.755719	PFDR < 0.05	Moderate
FGF2	[141]	FinnGen	AIHT	40926	274069	121	β±SE = 0.055±0.011，P = 0.000	European	Concordant	Concordant	0.0159051	0.466714	PFDR < 0.05	Moderate
COX7A2L	[141]	FinnGen	AIHT	40926	274069	121	β±SE = 0.061±0.013，P = 0.000	European	Concordant	Concordant	3.54813e-05	0.204787	PFDR < 0.05	Moderate
MUL1	[141]	FinnGen	AIHT	40926	274069	121	β±SE = 0.051±0.011，P = 0.000	European	Concordant	Concordant	0.343275	0.0269032	PFDR < 0.05	Moderate
B2M	[141]	FinnGen	AIHT	40926	274069	61	β±SE = 0.113±0.024，P = 0.000	European	Concordant	Concordant	2.05887e-07	0.396287	PFDR < 0.05	Moderate
DNAJC18	[141]	FinnGen	AIHT	40926	274069	121	β±SE = 0.052±0.011，P = 0.000	European	Concordant	Concordant	0.0459282	0.840265	PFDR < 0.05	High
CHRD	[141]	FinnGen	AIHT	40926	274069	121	β±SE = 0.069±0.015，P = 0.000	European	Concordant	Concordant	1.41007e-10	0.110594	PFDR < 0.05	Moderate
NENF	[141]	FinnGen	AIHT	40926	274069	121	β±SE = 0.051±0.011，P = 0.000	European	Concordant	Concordant	0.0813695	0.421549	PFDR < 0.05	High
EXOSC3	[141]	FinnGen	AIHT	40926	274069	121	β±SE = 0.056±0.012，P = 0.000	European	Concordant	Concordant	0.00243381	0.728259	PFDR < 0.05	Moderate
FAM19A3	[141]	FinnGen	AIHT	40926	274069	121	β±SE = 0.051±0.011，P = 0.000	European	Concordant	Concordant	0.110228	0.763976	PFDR < 0.05	High
ALKBH2	[141]	FinnGen	AIHT	40926	274069	121	β±SE = 0.059±0.013，P = 0.000	European	Concordant	Concordant	1.2844e-05	0.246126	PFDR < 0.05	Moderate
CRTAM	[141]	FinnGen	AIHT	40926	274069	121	β±SE = 0.079±0.017，P = 0.000	European	Concordant	Concordant	2.65467e-19	0.318706	PFDR < 0.05	Moderate
ADAM17	[141]	FinnGen	AIHT	40926	274069	121	β±SE = 0.050±0.011，P = 0.000	European	Concordant	Discordant	0.0792847	0.58427	PFDR < 0.05	Moderate
TSSK1B	[141]	FinnGen	AIHT	40926	274069	121	β±SE = 0.050±0.011，P = 0.000	European	Concordant	Concordant	0.0394263	0.496294	PFDR < 0.05	Moderate
LAT	[141]	FinnGen	AIHT	40926	274069	121	β±SE = 0.047±0.010，P = 0.000	European	Concordant	Concordant	0.253669	0.160478	PFDR < 0.05	High
SORCS2	[141]	FinnGen	AIHT	40926	274069	121	β±SE = 0.055±0.012，P = 0.000	European	Concordant	Concordant	0.000777636	0.0144048	PFDR < 0.05	Moderate
TMEM52	[141]	FinnGen	AIHT	40926	274069	121	β±SE = 0.050±0.011，P = 0.000	European	Discordant	Concordant	0.0465713	0.758861	PFDR < 0.05	Moderate
LAG3	[141]	FinnGen	AIHT	40926	274069	121	β±SE = 0.082±0.018，P = 0.000	European	Discordant	Concordant	2.37016e-25	0.832193	PFDR < 0.05	Low
CDSN	[140]	FinnGen	AIHT	539	349717	21	β = -0.019，SE = 0.079，p = 8.12E-01	European	Concordant	Concordant	0.0856979	0.422117	PFDR < 0.05	High
Immune cells
CD3 on CM CD8br	[143]	GCST90018855	HT	15654	379986	19	OR = 1.094(1.040-1.150)；p = 0.000	European	Discordant	Concordant	>0.05	0.66	/	Moderate
CD3 on CD39+ secreting Treg	[143]	GCST90018855	HT	15654	379986	28	OR = 1.063(1.023-1.105)；p = 0.002	European	Concordant	Concordant	>0.05	0.733524	/	High
HLA DR on CD33dim HLA DR+ CD11b-	[143]	GCST90018855	HT	15654	379986	18	OR = 1.095(1.032-1.162)；p = 0.002	European	Discordant	Concordant	>0.05	0.515	/	Moderate
CD62L on monocyte	[143]	GCST90018855	HT	15654	379986	25	OR = 0.963(0.937-0.990)；p = 0.008	European	Discordant	Discordant	>0.05	0.17	/	Low
CD3 on CD4 Treg	[143]	GCST90018855	HT	15654	379986	10	OR = 1.075(1.018-1.135)；p = 0.010	European	Discordant	Concordant	>0.05	0.985	/	Moderate
CD62L- plasmacytoid DC %DC	[143]	GCST90018855	HT	15654	379986	19	OR = 1.052(1.012-1.093)；p = 0.001	European	Concordant	Discordant	>0.05	0.55	/	Moderate
CD3 on CD45RA+ CD4+	[143]	GCST90018855	HT	15654	379986	31	OR = 1.041(1.009-1.075)；p = 0.012	European	Discordant	Discordant	>0.05	0.835	/	Low
Memory B cell %B cell	[143]	GCST90018855	HT	15654	379986	28	OR = 0.948(0.900-0.999)；p = 0.045	European	Discordant	Discordant	>0.05	0.0546576	/	Low
IgD- CD24- AC	[143]	GCST90018855	HT	15654	379986	18	OR = 1.062(1.007-1.121)；p = 0.028	European	Discordant	Discordant	>0.05	0.222651	/	Low
CD20- CD38- AC	[143]	GCST90018855	HT	15654	379986	17	OR = 1.079(1.004-1.159)；p = 0.038	European	Discordant	Concordant	>0.05	0.385693	/	Moderate
IgD+ CD38dim %lymphocyte	[143]	GCST90018855	HT	15654	379986	34	OR = 1.022(1.001-1.043)；p = 0.039	European	Discordant	Discordant	>0.05	0.0165727	/	Low
Sw mem %lymphocyte	[143]	GCST90018855	HT	15654	379986	18	OR = 1.053(1.001-1.108)；p = 0.045	European	Discordant	Discordant	>0.05	0.540327	/	Low
Resting Treg %CD4	[143]	GCST90018855	HT	15654	379986	34	OR = 0.975(0.954-0.998)；p = 0.030	European	Concordant	Concordant	>0.05	0.508173	/	High
CD39+ activated Treg %activated Treg	[143]	GCST90018855	HT	15654	379986	8	OR = 1.081(1.008-1.161)；p = 0.030	European	Discordant	Discordant	>0.05	0.789718	/	Low
CD33- HLA DR- AC	[143]	GCST90018855	HT	15654	379986	21	OR = 0.958(0.919-0.999)；p = 0.044	European	Discordant	Discordant	>0.05	0.510294	/	Low
EM CD4+ AC	[143]	GCST90018855	HT	15654	379986	23	OR = 1.029(1.006-1.053)；p = 0.014	European	Discordant	Discordant	>0.05	0.948701	/	Low
CM CD8br %CD8br	[143]	GCST90018855	HT	15654	379986	33	OR = 0.949(0.903-0.998)；p = 0.041	European	Discordant	Discordant	>0.05	0.670679	/	Low
CD8dim NKT AC	[143]	GCST90018855	HT	15654	379986	30	OR = 1.047(1.006-1.089)；p = 0.023	European	Discordant	Discordant	>0.05	0.139239	/	Low
CD28- CD8dim %CD8dim	[143]	GCST90018855	HT	15654	379986	16	OR = 0.983(0.969-0.998)；p = 0.030	European	Concordant	Discordant	>0.05	0.606818	/	Moderate
CD19 on IgD- CD27-	[143]	GCST90018855	HT	15654	379986	26	OR = 0.947(0.898-0.998)；p = 0.043	European	Discordant	Discordant	>0.05	0.497666	/	Low
CD25 on unsw mem	[143]	GCST90018855	HT	15654	379986	24	OR = 1.025(1.004-1.048)；p = 0.022	European	Concordant	Discordant	>0.05	0.772256	/	Moderate
CD25 on transitional	[143]	GCST90018855	HT	15654	379986	22	OR = 0.935(0.891-0.981)；p = 0.006	European	Discordant	Discordant	>0.05	0.152516	/	Low
CD27 on IgD- CD38-	[143]	GCST90018855	HT	15654	379986	30	OR = 1.040(1.003-1.077)；p = 0.032	European	Discordant	Concordant	>0.05	0.509019	/	Moderate
HVEM on CD45RA- CD4+	[143]	GCST90018855	HT	15654	379986	20	OR = 0.953(0.916-0.990)；p = 0.014	European	Discordant	Discordant	>0.05	0.15283	/	Low
CD25 on CD39+ resting Treg	[143]	GCST90018855	HT	15654	379986	15	OR = 0.926(0.864-0.991)；p = 0.026	European	Concordant	Concordant	>0.05	0.640863	/	High
CD64 on CD14- CD16-	[143]	GCST90018855	HT	15654	379986	17	OR = 1.119(1.019-1.229)；p = 0.019	European	Discordant	Discordant	>0.05	0.524798	/	Low
HLA DR on CD14+ CD16+ monocyte	[143]	GCST90018855	HT	15654	379986	20	OR = 1.056(1.005-1.110)；p = 0.032	European	Discordant	Discordant	>0.05	0.0791364	/	Low
CCR2 on CD62L+ myeloid DC	[143]	GCST90018855	HT	15654	379986	15	OR = 0.947(0.900-0.996)；p = 0.033	European	Discordant	Discordant	>0.05	0.326753	/	Low
CCR2 on monocyte	[143]	GCST90018855	HT	15654	379986	25	OR = 1.050(1.007-1.096)；p = 0.023	European	Discordant	Discordant	>0.05	0.120302	/	Low
CD4 on resting Treg	[143]	GCST90018855	HT	15654	379986	14	OR = 0.938(0.882-0.997)；p = 0.041	European	Discordant	Discordant	>0.05	0.499248	/	Low
HLA DR on myeloid DC	[143]	GCST90018855	HT	15654	379986	18	OR = 1.057(1.006-1.111)；p = 0.028	European	Discordant	Discordant	>0.05	0.159463	/	Low
HLA DR on plasmacytoid DC	[143]	GCST90018855	HT	15654	379986	23	OR = 1.075(1.039-1.111)；p = 0.000	European	Concordant	Concordant	>0.05	0.2564	/	High
HLA DR on DC	[143]	GCST90018855	HT	15654	379986	21	OR = 1.092(1.048-1.138)；p = 0.000	European	Concordant	Concordant	>0.05	0.0293366	/	Moderate
HLA DR on CD33- HLA DR+	[143]	GCST90018855	HT	15654	379986	15	OR = 1.072(1.004-1.143)；p = 0.037	European	Discordant	Concordant	>0.05	0.352047	/	Moderate
CD28 on activated & secreting Treg	[144]	GCST90018855	HT	15654	379986	24	OR =0.969 (0.942, 0.996), p = 0.025	European	Discordant	Discordant	0.7	0.298	/	Low
CD127- CD8br %T cel	[144]	GCST90018635	HT	537	172656	6	OR =0.463 (0.311, 0.687), p＜0.001	East Asian	Discordant	Concordant	0.35	0.32	/	Moderate
CD25 on CD39+ activated Treg	[144]	GCST90018635	HT	537	172656	6	OR =1.516 (1.005, 2.288), p = 0.047	East Asian	Discordant	Discordant	0.56	0.22	/	Low
CD25hi %T cell	[144]	GCST90018635	HT	537	172656	10	OR =0.635 (0.473, 0.852), p = 0.002	East Asian	Concordant	Concordant	0.49	0.06	/	High
CD3 on resting Treg	[144]	GCST90018635	HT	537	172656	20	OR =0.786 (0.621, 0.994), p = 0.044	East Asian	Discordant	Discordant	0.77	0.63	/	Low
CD39+ CD8br %T cell	[144]	GCST90018635	HT	537	172656	6	OR =1.578 (1.011, 2.463), p = 0.045	East Asian	Discordant	Discordant	0.66	0.72	/	Low
CD39+ CD8br %CD8br	[144]	GCST90018635	HT	537	172656	8	OR =1.411 (1.023, 1.946), p = 0.036	East Asian	Discordant	Discordant	0.96	0.72	/	Low
CD4 Treg %CD4	[144]	GCST90018635	HT	537	172656	9	OR =0.829 (0.687, 1.000), p = 0.050	East Asian	Concordant	Concordant	0.81	0.4	/	Insufficient
Plasmacytoid DC %DC	[90]	Finngen R10	HT	539	349717	24	OR = 0.878 (0.775-0.995), p = 0.042	European	Discordant	Discordant	0.546752	0.297298	/	Low
HLA DR++ monocyte %monocyte	[90]	Finngen R10	HT	539	349717	21	OR = 0.772 (0.603-0.988), p = 0.040	European	Discordant	Discordant	0.000117956	0.898308	/	Very low
Im MDSC AC	[90]	Finngen R10	HT	539	349717	22	OR = 1.148 (1.004-1.314), p = 0.044	European	Concordant	Concordant	0.352929	0.228752	/	High
CD33br HLA DR+ CD14- AC	[90]	Finngen R10	HT	539	349717	29	OR = 1.072 (1.011-1.137), p = 0.020	European	Discordant	Discordant	0.162972	0.986151	/	Low
TD CD4+ %CD4+	[90]	Finngen R10	HT	539	349717	21	OR = 0.632 (0.490-0.815), p = 0.000	European	Discordant	Concordant	0.105179	0.999103	/	Moderate
HLA DR+ CD4+ AC	[90]	Finngen R10	HT	539	349717	24	OR = 1.130 (1.007-1.267), p = 0.038	European	Discordant	Discordant	0.0165229	0.688811	/	Very low
CD8dim NKT %T cell	[90]	Finngen R10	HT	539	349717	19	OR = 0.833 (0.701-0.989), p = 0.037	European	Discordant	Discordant	0.335937	0.552124	/	Low
CD8dim NKT %lymphocyte	[90]	Finngen R10	HT	539	349717	26	OR = 0.853 (0.733-0.993), p = 0.040	European	Discordant	Discordant	0.494254	0.530526	/	Low
CD39+ CD4+ %CD4+	[90]	Finngen R10	HT	539	349717	25	OR = 0.900 (0.810-0.999), p = 0.049	European	Discordant	Discordant	0.225029	0.499219	/	Low
CD28- CD8dim AC	[90]	Finngen R10	HT	539	349717	28	OR = 1.133 (1.000-1.284), p = 0.050	European	Discordant	Discordant	0.222733	0.349533	/	Low
CD20 on IgD- CD27-	[90]	Finngen R10	HT	539	349717	19	OR = 1.317 (1.026-1.690), p = 0.031	European	Discordant	Concordant	0.0203805	0.983622	/	Low
CD25 on B cell	[90]	Finngen R10	HT	539	349717	25	OR = 1.177 (1.036-1.338), p = 0.012	European	Concordant	Concordant	0.084053	0.759369	/	High
CD27 on CD24+ CD27+	[90]	Finngen R10	HT	539	349717	29	OR = 1.163 (1.015-1.333), p = 0.029	European	Discordant	Discordant	0.163088	0.452084	/	Low
CD27 on sw mem	[90]	Finngen R10	HT	539	349717	30	OR = 1.173 (1.027-1.340), p = 0.019	European	Discordant	Discordant	0.694889	0.543874	/	Low
CD38 on IgD+ CD24-	[90]	Finngen R10	HT	539	349717	17	OR = 1.258 (1.051-1.505), p = 0.012	European	Discordant	Discordant	0.748964	0.0795373	/	Low
CD38 on naive-mature B cell	[90]	Finngen R10	HT	539	349717	26	OR = 1.153 (1.009-1.318), p = 0.037	European	Discordant	Discordant	0.914303	0.580075	/	Low
HVEM on CD45RA- CD4+	[90]	Finngen R10	HT	539	349717	19	OR = 0.911 (0.831-0.998), p = 0.046	European	Discordant	Discordant	0.0579804	0.84448	/	Low
CD28 on CD28+ CD45RA+ CD8br	[90]	Finngen R10	HT	539	349717	15	OR = 1.185 (1.029-1.364), p = 0.019	European	Discordant	Concordant	0.478107	0.741848	/	Moderate
CD28 on activated Treg	[90]	Finngen R10	HT	539	349717	18	OR = 1.208 (1.050-1.388), p = 0.008	European	Discordant	Discordant	0.870332	0.854179	/	Low
CD127 on CD28+ CD45RA- CD8br	[90]	Finngen R10	HT	539	349717	19	OR = 0.848 (0.745-0.964), p = 0.012	European	Discordant	Concordant	0.843779	0.450513	/	Moderate
CD14 on CD14+ CD16- monocyte	[90]	Finngen R10	HT	539	349717	16	OR = 1.253 (1.007-1.560), p = 0.044	European	Discordant	Discordant	0.995401	0.468776	/	Low
HLA DR on CD14- CD16-	[90]	Finngen R10	HT	539	349717	24	OR = 0.865 (0.761-0.984), p = 0.028	European	Discordant	Discordant	0.00265814	0.757023	/	Very low
CD14 on Mo MDSC	[90]	Finngen R10	HT	539	349717	24	OR = 1.112 (1.013-1.221), p = 0.026	European	Discordant	Discordant	0.744658	0.943892	/	Low
CD45 on CD66b++ myelod cell	[90]	Finngen R10	HT	539	349717	16	OR = 1.149 (1.005-1.313), p = 0.042	European	Concordant	Discordant	0.836712	0.214055	/	Moderate
CD45 on Mo MDSC	[90]	Finngen R10	HT	539	349717	17	OR = 1.196 (1.005-1.423), p = 0.043	European	Discordant	Discordant	0.0373539	0.703839	/	Very low
CD8 on EM CD8br	[90]	Finngen R10	HT	539	349717	24	OR = 0.805 (0.684-0.948), p = 0.009	European	Discordant	Concordant	0.224146	0.736142	/	Moderate
CD11c on CD62L+ myeloid DC	[90]	Finngen R10	HT	539	349717	26	OR = 0.895 (0.807-0.993), p = 0.037	European	Discordant	Discordant	0.51713	0.784544	/	Low

## Sheet: Table S6
Table S6. Summary of included MR studies for the association between AITD and human health outcomes.
	1	2	3	4	4a	4b	4c	4d	4e	5	6	6a	6b	6c	6d	6e	7	8	9	9	10				11				12		13					14	15	16			17	18	19	20
	TITLE and ABSTRACT	Background	Objectives	Study design and data sources						Assumptions	Statistical methods: main analysis						Assessment of assumptions	Sensitivity analyses and additional analyses	Software and pre-registration		Descriptive data				Main results				Assessment of assumptions		Sensitivity analyses and additional analyses					Key results	Limitations	Interpretation			Generalizability	Funding	Data and data sharing	Conflicts of Interest
	Indicate Mendelian randomization (MR) as the study’s design in the title and/or the abstract if that is a main purpose of the study	Explain the scientific background and rationale for the reported study. What is the exposure? Is a potential causal relationship between exposure and outcome plausible? Justify why MR is a helpful method to address the study question	State specific objectives clearly, including pre-specified causal hypotheses (if any). State that MR is a method that, under specific assumptions, intends to estimate causal effects	Present key elements of the study design early in the article. Consider including a table listing sources of data for all phases of the study. For each data source contributing to the analysis, describe the following:	Setting: Describe the study design and the underlying population, if possible. Describe the setting, locations, and relevant dates, including periods of recruitment, exposure, follow-up, and data collection, when available.	Participants: Give the eligibility criteria, and the sources and methods of selection of participants. Report the sample size, and whether any power or sample size calculations were carried out prior to the main analysis	Describe measurement, quality control and selection of genetic variants	For each exposure, outcome, and other relevant variables, describe methods of assessment and diagnostic criteria for diseases	Provide details of ethics committee approval and participant informed consent, if relevant	Explicitly state the three core IV assumptions for the main analysis (relevance, independence and exclusion restriction) as well assumptions for any additional or sensitivity analysis	Describe statistical methods and statistics used	Describe how quantitative variables were handled in the analyses (i.e., scale, units, model)	Describe how genetic variants were handled in the analyses and, if applicable, how their weights were selected	Describe the MR estimator (e.g. two-stage least squares, Wald ratio) and related statistics. Detail the included covariates and, in case of two-sample MR, whether the same covariate set was used for adjustment in the two samples	Explain how missing data were addressed	If applicable, indicate how multiple testing was addressed	Describe any methods or prior knowledge used to assess the assumptions or justify their validity	Describe any sensitivity analyses or additional analyses performed (e.g. comparison of effect estimates from different approaches, independent replication, bias analytic techniques, validation of instruments, simulations)	Name statistical software and package(s), including version and settings used	State whether the study protocol and details were pre-registered (as well as when and where)	Report the numbers of individuals at each stage of included studies and reasons for exclusion. Consider use of a flow diagram	Report summary statistics for phenotypic exposure(s), outcome(s), and other relevant variables (e.g. means, SDs, proportions)	If the data sources include meta-analyses of previous studies, provide the assessments of heterogeneity across these studies	For two-sample MR: i. Provide justification of the similarity of the genetic variant-exposure associations between the exposure and outcome samples ii. Provide information on the number of individuals who overlap between the exposure and outcome studies	Report the associations between genetic variant and exposure, and between genetic variant and outcome, preferably on an interpretable scale	Report MR estimates of the relationship between exposure and outcome, and the measures of uncertainty from the MR analysis, on an interpretable scale, such as odds ratio or relative risk per SD difference	If relevant, consider translating estimates of relative risk into absolute risk for a meaningful time period	Consider plots to visualize results (e.g. forest plot, scatterplot of associations between genetic variants and outcome versus between genetic variants and exposure)	Report the assessment of the validity of the assumptions	Report any additional statistics (e.g., assessments of heterogeneity across genetic variants, such as I2, Q statistic or E-value)	Report any sensitivity analyses to assess the robustness of the main results to violations of the assumptions	Report results from other sensitivity analyses or additional analyses	Report any assessment of direction of causal relationship (e.g., bidirectional MR)	When relevant, report and compare with estimates from non-MR analyses	Consider additional plots to visualize results (e.g., leave-one-out analyses)	Summarize key results with reference to study objectives	Discuss limitations of the study, taking into account the validity of the IV assumptions, other sources of potential bias, and imprecision. Discuss both direction and magnitude of any potential bias and any efforts to address them	Meaning: Give a cautious overall interpretation of results in the context of their limitations and in comparison with other studies	Mechanism: Discuss underlying biological mechanisms that could drive a potential causal relationship between the investigated exposure and the outcome, and whether the gene-environment equivalence assumption is reasonable. Use causal language carefully, clarifying that IV estimates may provide causal effects only under certain assumptions	Clinical relevance: Discuss whether the results have clinical or public policy relevance, and to what extent they inform effect sizes of possible interventions	Discuss the generalizability of the study results (a) to other populations, (b) across other exposure periods/timings, and (c) across other levels of exposure	Describe sources of funding and the role of funders in the present study and, if applicable, sources of funding for the databases and original study or studies on which the present study is based	Provide the data used to perform all analyses or report where and how the data can be accessed, and reference these sources in the article. Provide the statistical code needed to reproduce the results in the article, or report whether the code is publicly accessible and if so, where	All authors should declare all potential conflicts of interest
Li LT, Leng JJ, Luo YX, Liu RJ, Song ZX, Ye M, Li ZH, Cao ZR, Jiang YJ, Tie HT. A Two-Way Mendelian Randomization Analysis on the Link between Thyroid Activity Function and Coronary Atherosclerosis. Rev Cardiovasc Med. 2024 Dec 24;25(12):453. doi: 10.31083/j.rcm2512453. PMID: 39742251; PMCID: PMC11683704.	Y	Y	Y	/	Y	Y	Y	N	Y	Y	/	Y	Y	Y	NA	NA	Y	Y	Y	N	Y	Y	NA	Y	Y	Y	NA	Y	Y	Y	Y	Y	Y	NA	Y	Y	Y	Y	Y	Y	Y	Y	Y	Y	0.9459
Zhang L, Li K, Yang Q, Lin Y, Geng C, Huang W, Zeng W. Associations between deep venous thrombosis and thyroid diseases: a two-sample bidirectional Mendelian randomization study. Eur J Med Res. 2024 Jun 14;29(1):327. doi: 10.1186/s40001-024-01933-1. PMID: 38877527; PMCID: PMC11177513.	Y	Y	Y	/	Y	Y	Y	N	Y	Y	/	Y	Y	Y	NA	NA	Y	Y	Y	N	Y	Y	NA	Y	Y	Y	NA	Y	Y	Y	Y	Y	Y	NA	Y	Y	Y	Y	N	Y	Y	Y	Y	Y	0.9189
Tang C, Ruan R, Pan B, Xu M, Huang J, Xiong Z, Zhang Z. The relationship between autoimmune disorders and intracranial aneurysms in East Asian and European populations: a bidirectional and multivariable two-sample Mendelian randomization study. Front Neurol. 2024 Jul 12;15:1412114. doi: 10.3389/fneur.2024.1412114IF: 2.7 Q2 . PMID: 39070056; PMCID: PMC11272522.	Y	Y	Y	/	Y	Y	Y	N	Y	Y	/	Y	Y	Y	NA	Y	Y	Y	Y	N	Y	Y	NA	Y	Y	Y	NA	Y	Y	Y	Y	Y	Y	NA	Y	Y	Y	Y	Y	Y	Y	Y	Y	Y	0.9474
Marouli E, Kus A, Del Greco M F, Chaker L, Peeters R, Teumer A, Deloukas P, Medici M. Thyroid Function Affects the Risk of Stroke via Atrial Fibrillation: A Mendelian Randomization Study. J Clin Endocrinol Metab. 2020 Aug 1;105(8):2634–41. doi: 10.1210/clinem/dgaa239. PMID: 32374820; PMCID: PMC7316221.	Y	Y	Y	/	Y	Y	Y	Y	Y	Y	/	Y	Y	Y	NA	Y	Y	Y	Y	N	Y	Y	NA	Y	Y	Y	NA	Y	Y	Y	Y	Y	N	NA	Y	Y	Y	Y	Y	Y	Y	Y	Y	Y	0.9474
Shen Y, Zhang Y, Xu YY, Li X, Wu J, Pei H, Wang L, Zhu T. Causal associations between severe COVID-19 and diseases of seven organs: a proteome-wide mendelian randomization study. Front Genet. 2024 Aug 13;15:1421824. doi: 10.3389/fgene.2024.1421824. PMID: 39192889; PMCID: PMC11347274.	Y	Y	Y	/	Y	Y	Y	N	Y	Y	/	Y	Y	Y	NA	NA	Y	Y	Y	N	Y	Y	NA	Y	Y	Y	NA	Y	Y	Y	Y	Y	N	NA	Y	Y	Y	Y	Y	Y	Y	Y	Y	Y	0.9189
Li GH, Tang CM, Cheung CL. COVID-19 and Thyroid Function: A Bi-Directional Two-Sample Mendelian Randomization Study. Thyroid. 2022 Sep;32(9):1037-1050. doi: 10.1089/thy.2022.0243. Epub 2022 Jul 19. PMID: 35734897.	Y	Y	Y	/	Y	Y	Y	N	Y	Y	/	Y	Y	Y	NA	Y	Y	Y	N	N	Y	Y	NA	Y	Y	Y	NA	Y	Y	Y	Y	Y	Y	NA	Y	Y	Y	Y	Y	Y	Y	Y	Y	Y	0.9211
Yi K, Tian M, Li X. The Influence of Autoimmune Thyroid Diseases on Viral Pneumonia Development, Including COVID-19: A Two-Sample Mendelian Randomization Study. Pathogens. 2024 Jan 24;13(2):101. doi: 10.3390/pathogens13020101. PMID: 38392839; PMCID: PMC10893279.	Y	Y	Y	/	Y	Y	Y	Y	Y	Y	/	Y	Y	Y	NA	NA	Y	Y	Y	N	Y	Y	NA	Y	Y	Y	NA	Y	Y	Y	Y	Y	N	NA	Y	Y	Y	Y	Y	Y	Y	Y	Y	Y	0.9459
Wang X, Huang Y, Li X, He Y, Liu X. The associations between asthma and common comorbidities: a comprehensive Mendelian randomization study. Front Med (Lausanne). 2023 Nov 15;10:1251827. doi: 10.3389/fmed.2023.1251827. PMID: 38034531; PMCID: PMC10684927.	Y	Y	Y	/	Y	Y	Y	Y	Y	Y	/	Y	Y	Y	NA	Y	Y	Y	Y	N	Y	Y	NA	Y	Y	Y	NA	Y	Y	Y	Y	Y	Y	NA	Y	Y	Y	Y	Y	Y	Y	Y	Y	Y	0.9737
Ma X, Sun Y, Mou H, Zhang W. Autoimmune diseases and COPD risk: A Mendelian randomization study. Int Immunopharmacol. 2024 Sep 30;139:112791. doi: 10.1016/j.intimp.2024.112791. Epub 2024 Jul 27. PMID: 39068759.	Y	Y	Y	/	Y	Y	Y	N	Y	Y	/	Y	Y	Y	NA	NA	Y	Y	Y	N	Y	Y	NA	Y	Y	Y	NA	Y	Y	Y	Y	Y	N	NA	Y	Y	Y	Y	Y	Y	Y	Y	Y	Y	0.9189
Hu J, Zhang J, Liu Y, Qin J, Bai H, Qin X. Causal linkage of Graves' disease with aging: Mendelian randomization analysis of telomere length and age-related phenotypes. BMC Geriatr. 2024 Oct 31;24(1):901. doi: 10.1186/s12877-024-05379-2. PMID: 39482583; PMCID: PMC11526548.	Y	Y	Y	/	Y	Y	Y	N	Y	Y	/	Y	Y	Y	NA	NA	Y	Y	Y	N	Y	Y	NA	Y	Y	Y	NA	Y	Y	Y	Y	Y	N	NA	Y	Y	Y	Y	Y	Y	Y	Y	Y	Y	0.9189
Hu X, Wang Y, Liu E, Xiao W, Wang Y, Liu Y, Que H. Causality of Hashimoto's Thyroiditis to Thyroid Cancer: A 2-S Mendelian Randomization Study. Endocr Pract. 2024 Dec;30(12):1158-1165. doi: 10.1016/j.eprac.2024.09.009. Epub 2024 Sep 18. PMID: 39304132.	Y	Y	Y	/	Y	Y	Y	N	Y	Y	/	Y	Y	Y	NA	NA	Y	Y	Y	N	Y	Y	NA	Y	Y	Y	NA	Y	Y	Y	Y	Y	Y	NA	Y	Y	Y	Y	Y	Y	Y	Y	Y	Y	0.9459
Peng W, Xu B, Zhou H, Du J, Ge X, Huang S. Causal effects of autoimmune diseases on thyroid cancer: a two-sample Mendelian randomization study. Front Endocrinol (Lausanne). 2024 Aug 8;15:1401458. doi: 10.3389/fendo.2024.1401458. PMID: 39175579; PMCID: PMC11339619.	Y	Y	Y	/	Y	Y	Y	N	Y	Y	/	Y	Y	Y	NA	NA	Y	Y	Y	N	Y	Y	NA	Y	Y	Y	NA	Y	Y	Y	Y	Y	Y	NA	Y	Y	Y	Y	Y	Y	Y	Y	Y	Y	0.9459
Wang B, Luo Y, Liu T, Xu S, Pei J, Liu J, Yu J. Assessment of bidirectional relationships between hypothyroidism and endometrial cancer: a two-sample Mendelian randomization study. Front Endocrinol (Lausanne). 2024 May 16;15:1308208. doi: 10.3389/fendo.2024.1308208. PMID: 38818502; PMCID: PMC11137162.	Y	Y	Y	/	Y	Y	Y	Y	Y	Y	/	Y	Y	Y	NA	NA	Y	Y	Y	N	Y	Y	NA	Y	Y	Y	NA	Y	Y	Y	Y	Y	Y	NA	Y	Y	Y	Y	Y	Y	Y	Y	Y	Y	0.973
Lu Y, Ma L. Investigation of the causal relationship between breast cancer and autoimmune diseases: A bidirectional mendelian randomization study. Medicine (Baltimore). 2023 Aug 25;102(34):e34612. doi: 10.1097/MD.0000000000034612. PMID: 37653788; PMCID: PMC10470805.	Y	Y	Y	/	Y	Y	Y	N	Y	Y	/	Y	Y	Y	NA	NA	Y	Y	Y	N	Y	Y	NA	Y	Y	Y	NA	Y	Y	Y	Y	Y	Y	NA	Y	Y	Y	Y	Y	Y	Y	Y	Y	Y	0.9459
Wang X, Liu X, Li Y, Tang M, Meng X, Chai Y, Zhang L, Zhang H. The causal relationship between thyroid function, autoimune thyroid dysfunction and lung cancer: a mendelian randomization study. BMC Pulm Med. 2023 Sep 11;23(1):338. doi: 10.1186/s12890-023-02588-0. PMID: 37697335; PMCID: PMC10494366.	Y	Y	Y	/	Y	Y	Y	N	Y	Y	/	Y	Y	Y	NA	NA	Y	Y	Y	N	Y	Y	NA	Y	Y	Y	NA	Y	Y	Y	Y	Y	Y	NA	Y	Y	Y	Y	Y	Y	Y	Y	Y	Y	0.9459
Cai X, Li X, Liang C, Zhang M, Dong Z, Yu W. The effect of metabolism-related lifestyle and clinical risk factors on digestive system cancers in East Asian populations: a two-sample Mendelian randomization analysis. Sci Rep. 2024 Apr 24;14(1):9474. doi: 10.1038/s41598-024-60122-6. PMID: 38658636; PMCID: PMC11043381.	Y	Y	Y	/	Y	Y	Y	N	Y	Y	/	Y	Y	Y	NA	Y	Y	Y	Y	N	Y	Y	NA	Y	Y	Y	NA	Y	Y	Y	Y	Y	N	NA	Y	Y	Y	Y	Y	Y	Y	Y	Y	Y	0.9211
Su J, Zhang J, Zhu H, Lu J. Association of anxiety disorder, depression, and bipolar disorder with autoimmune thyroiditis: A bidirectional two-sample mendelian randomized study. J Affect Disord. 2025 Jan 1;368:720-726. doi: 10.1016/j.jad.2024.09.132. Epub 2024 Sep 21. PMID: 39313161.	Y	Y	Y	/	Y	Y	Y	N	Y	Y	/	Y	Y	Y	NA	NA	Y	Y	Y	N	Y	Y	NA	Y	Y	Y	NA	Y	Y	Y	Y	Y	Y	NA	Y	Y	Y	Y	Y	Y	Y	Y	Y	Y	0.9459
Zhou H, Zhu H, Wang J, Gao X, Jiang C. Association between hypothyroidism subtypes and major depression: A two-sample Mendelian randomization study. J Affect Disord. 2024 Apr 15;351:843-852. doi: 10.1016/j.jad.2024.02.006. Epub 2024 Feb 8. PMID: 38341154.	Y	Y	Y	/	Y	Y	Y	N	Y	Y	/	Y	Y	Y	NA	NA	Y	Y	Y	N	Y	Y	NA	Y	Y	Y	NA	Y	Y	Y	Y	Y	N	NA	Y	Y	Y	Y	Y	Y	Y	Y	Y	Y	0.9189
Yu W, Su B, Wang C, Xia Q, Sun Y. Postpartum depression and autoimmune disease: a bidirectional Mendelian randomization study. Front Psychiatry. 2024 Aug 29;15:1425623. doi: 10.3389/fpsyt.2024.1425623. PMID: 39267703; PMCID: PMC11390621.	Y	Y	Y	/	Y	Y	Y	Y	Y	Y	/	Y	Y	Y	NA	NA	Y	Y	Y	N	Y	Y	NA	Y	Y	Y	NA	Y	Y	Y	Y	Y	Y	NA	Y	Y	Y	Y	Y	Y	Y	Y	Y	Y	0.973
Zhang X, Lu Q, Luo Y, Wang L, Tian Y, Luo X. The causal relationship between major depression disorder and thyroid diseases: A Mendelian randomization study and mediation analysis. J Affect Disord. 2024 Aug 15;359:287-299. doi: 10.1016/j.jad.2024.05.097. Epub 2024 May 23. PMID: 38788859.	Y	Y	Y	/	Y	Y	Y	N	Y	Y	/	Y	Y	Y	NA	Y	Y	Y	Y	N	Y	Y	NA	Y	Y	Y	NA	Y	Y	Y	Y	Y	Y	NA	Y	Y	Y	Y	Y	Y	Y	Y	Y	Y	0.9474
Maihofer AX, Ratanatharathorn A, Hemmings SMJ, Costenbader KH, Michopoulos V, Polimanti R, Rothbaum AO, Seedat S, Mikita EA; CHARGE Inflammation Working Group; Psychiatric Genomics Consortium PTSD Working Group; Smith AK, Salem RM, Shaffer RA, Wu T, Sebat J, Ressler KJ, Stein MB, Koenen KC, Wolf EJ, Sumner JA, Nievergelt CM. Effects of genetically predicted posttraumatic stress disorder on autoim…	Y	Y	Y	/	Y	Y	Y	N	Y	Y	/	Y	Y	Y	NA	Y	Y	Y	Y	N	Y	Y	NA	Y	Y	Y	NA	Y	Y	Y	Y	Y	Y	NA	Y	Y	Y	Y	Y	Y	Y	Y	Y	Y	0.9474
Lu D, Wang Y, Yang Y, Zhang H, Fan X, Chen S, Wei P, Shan Y, Zhao G. Thyroid function and epilepsy: a two-sample Mendelian randomization study. Front Hum Neurosci. 2024 Jan 17;17:1295749. doi: 10.3389/fnhum.2023.1295749. PMID: 38298204; PMCID: PMC10827972.	Y	Y	Y	/	Y	Y	Y	N	Y	Y	/	Y	Y	Y	NA	Y	Y	Y	Y	N	Y	Y	NA	Y	Y	Y	NA	Y	Y	Y	Y	Y	N	NA	Y	Y	Y	Y	Y	Y	Y	Y	Y	Y	0.9211
Wang Q, Li P, Qi S, Yuan J, Ding Z. Borderline personality disorder and thyroid diseases: a Mendelian randomization study. Front Endocrinol (Lausanne). 2023 Oct 3;14:1259520. doi: 10.3389/fendo.2023.1259520. PMID: 37854187; PMCID: PMC10579900.	Y	Y	Y	/	Y	Y	Y	N	Y	Y	/	Y	Y	Y	NA	NA	Y	Y	Y	N	Y	Y	NA	Y	Y	Y	NA	Y	Y	Y	Y	Y	N	NA	Y	Y	Y	Y	Y	Y	Y	Y	Y	Y	0.9189
Chen Z, Yu Y, Yao J, Guo Z, Cui Y, Li F, Li C. Causal effects of post-traumatic stress disorder on autoimmune thyroid disease: insights from mendelian randomization. Front Psychiatry. 2024 Sep 20;15:1417302. doi: 10.3389/fpsyt.2024.1417302. PMID: 39371915; PMCID: PMC11449846.	Y	Y	Y	/	Y	Y	Y	N	Y	Y	/	Y	Y	Y	NA	NA	Y	Y	Y	N	Y	Y	NA	Y	Y	Y	NA	Y	Y	Y	Y	Y	N	NA	Y	Y	Y	Y	Y	Y	Y	Y	Y	Y	0.9189
Duan X, Zhang T, Wang K. Causal relationship between hypothyroidism and peripheral neuropathy: a Mendelian randomization study of European ancestry. Front Endocrinol (Lausanne). 2024 Nov 27;15:1436823. doi: 10.3389/fendo.2024.1436823. PMID: 39665022; PMCID: PMC11631618.	Y	Y	Y	/	Y	Y	Y	Y	Y	Y	/	Y	Y	Y	NA	Y	Y	Y	Y	N	Y	Y	NA	Y	Y	Y	NA	Y	Y	Y	Y	Y	Y	NA	Y	Y	Y	Y	Y	Y	Y	Y	Y	Y	0.9737
Gu P, Pu B, Ma Y, Yue D, Xin Q, Li H, Liu T, Zheng X, Ouyang C. Appraising the causal relationship between thyroid function and rheumatoid arthritis: a two-sample bidirectional Mendelian randomization study. Front Immunol. 2023 Nov 28;14:1238757. doi: 10.3389/fimmu.2023.1238757. PMID: 38090574; PMCID: PMC10713877.	Y	Y	Y	/	Y	Y	Y	N	Y	Y	/	Y	Y	Y	NA	NA	Y	Y	Y	N	Y	Y	NA	Y	Y	Y	NA	Y	Y	Y	Y	Y	Y	NA	Y	Y	Y	Y	Y	Y	Y	Y	Y	Y	0.9459
Wu D, Xian W, Hong S, Liu B, Xiao H, Li Y. Graves' Disease and Rheumatoid Arthritis: A Bidirectional Mendelian Randomization Study. Front Endocrinol (Lausanne). 2021 Aug 17;12:702482. doi: 10.3389/fendo.2021.702482. PMID: 34484118; PMCID: PMC8416061.	Y	Y	Y	/	Y	Y	Y	N	Y	Y	/	Y	Y	Y	NA	NA	Y	Y	Y	N	Y	Y	NA	Y	Y	Y	NA	Y	Y	Y	Y	Y	Y	NA	Y	Y	Y	Y	Y	Y	Y	Y	Y	Y	0.9459
Su T, Gan Y, Ma S, Wu H, Lu S, Zhi M, Wang B, Lu Y, Yao J. Graves' disease and the risk of five autoimmune diseases: A Mendelian randomization and colocalization study. Diabetes Metab Syndr. 2024 May;18(5):103023. doi: 10.1016/j.dsx.2024.103023. Epub 2024 Apr 30. PMID: 38697002.	Y	Y	Y	/	Y	N	Y	N	Y	Y	/	Y	Y	Y	NA	NA	Y	Y	N	N	Y	Y	NA	Y	Y	Y	NA	Y	Y	Y	Y	Y	Y	NA	Y	Y	Y	Y	Y	Y	Y	Y	Y	Y	0.8919
Liang J, Jing Z, Cai Y, Lv L, Zhang G, Nan K, Dang X. Association Between Hashimoto's Thyroiditis and Rheumatoid Arthritis: A Bidirectional Mendelian Randomization Study. Genet Test Mol Biomarkers. 2024 May;28(5):169-175. doi: 10.1089/gtmb.2023.0594. Epub 2024 Mar 20. PMID: 38507672.	Y	Y	Y	/	Y	Y	Y	N	Y	Y	/	Y	Y	Y	NA	NA	Y	Y	Y	N	Y	Y	NA	Y	Y	Y	NA	Y	Y	Y	Y	Y	Y	NA	Y	Y	Y	Y	Y	Y	Y	Y	Y	Y	0.9459
Liu X, Yuan J, Wang X, Tang M, Meng X, Zhang L, Wang S, Zhang H. Association between rheumatoid arthritis and autoimmune thyroid disease: evidence from complementary genetic methods. Endocrine. 2024 Apr;84(1):171-178. doi: 10.1007/s12020-023-03571-9. Epub 2023 Oct 26. PMID: 37884826.	Y	Y	Y	/	Y	Y	Y	N	Y	Y	/	Y	Y	Y	NA	NA	Y	Y	N	N	Y	Y	NA	Y	Y	Y	NA	Y	Y	Y	Y	Y	Y	NA	Y	Y	Y	Y	Y	Y	Y	Y	Y	Y	0.9189
Duan L, Chen D, Shi Y, Ye S, Dou S, Feng Y. Rheumatoid arthritis and hypothyroidism: a bidirectional Mendelian randomization study. Front Immunol. 2023 Aug 2;14:1146261. doi: 10.3389/fimmu.2023.1146261. PMID: 37600807; PMCID: PMC10433205.	Y	Y	Y	/	Y	Y	Y	Y	Y	Y	/	Y	Y	Y	NA	NA	Y	Y	Y	N	Y	Y	NA	Y	Y	Y	NA	Y	Y	Y	Y	Y	Y	NA	Y	Y	Y	Y	Y	Y	Y	Y	Y	Y	0.973
Lai R, Deng X, Lv X, Liu Q, Zhou K, Peng D. Causal relationship between rheumatoid arthritis and hypothyroidism or hyperthyroidism: a bidirectional two-sample univariable and multivariable Mendelian randomization study. Front Endocrinol (Lausanne). 2023 Nov 29;14:1256208. doi: 10.3389/fendo.2023.1256208. PMID: 38093966; PMCID: PMC10716525.	Y	Y	Y	/	Y	Y	Y	Y	Y	Y	/	Y	Y	Y	NA	NA	Y	Y	Y	N	Y	Y	NA	Y	Y	Y	NA	Y	Y	Y	Y	Y	Y	NA	Y	Y	Y	Y	Y	Y	Y	Y	Y	Y	0.973
Tan Y, Yao H, Lin C, Lai Z, Li H, Zhang J, Fu Y, Wu X, Yang G, Feng L, Jing C. Investigating the Bidirectional Association of Rheumatoid Arthritis and Thyroid Function: A Methodologic Assessment of Mendelian Randomization. Arthritis Care Res (Hoboken). 2024 Aug;76(8):1162-1172. doi: 10.1002/acr.25335. Epub 2024 May 14. PMID: 38556923.	Y	Y	Y	/	Y	Y	Y	Y	Y	Y	/	Y	Y	Y	NA	Y	Y	Y	Y	N	Y	Y	NA	Y	Y	Y	NA	Y	Y	Y	Y	Y	Y	NA	Y	Y	Y	Y	Y	Y	Y	Y	Y	Y	0.9737
Zhang K, Luo Z, Wang X. The association of common autoimmune diseases with autoimmune thyroiditis: a two-sample Mendelian randomization study. Front Endocrinol (Lausanne). 2024 Sep 9;15:1383221. doi: 10.3389/fendo.2024.1383221. PMID: 39314521; PMCID: PMC11416997.	Y	Y	Y	/	Y	Y	Y	N	Y	Y	/	Y	Y	Y	NA	NA	Y	Y	Y	N	Y	Y	NA	Y	Y	Y	NA	Y	Y	Y	Y	Y	N	NA	Y	Y	Y	Y	Y	Y	Y	Y	Y	Y	0.9189
Zheng H, Li W, Liang J, Zhang S. Assessing the relationship between psoriasis and thyroid dysfunction through two sample MR analysis. Arch Dermatol Res. 2024 Jun 15;316(7):403. doi: 10.1007/s00403-024-03069-y. PMID: 38878115.	Y	Y	Y	/	Y	Y	Y	N	Y	Y	/	Y	Y	Y	NA	NA	Y	Y	Y	N	Y	Y	NA	Y	Y	Y	NA	Y	Y	Y	Y	Y	Y	NA	Y	Y	N	Y	Y	Y	Y	Y	Y	Y	0.9189
Wang S, Wang K, Chen X, Chen D, Lin S. Autoimmune thyroid disease and myasthenia gravis: a study bidirectional Mendelian randomization. Front Endocrinol (Lausanne). 2024 Feb 9;15:1310083. doi: 10.3389/fendo.2024.1310083. PMID: 38405140; PMCID: PMC10884276.	Y	Y	Y	/	Y	Y	Y	N	Y	Y	/	Y	Y	Y	NA	NA	Y	Y	Y	N	Y	Y	NA	Y	Y	Y	NA	Y	Y	Y	Y	Y	Y	NA	Y	Y	Y	Y	Y	Y	Y	Y	Y	Y	0.9459
Duan K, Wang J, Chen S, Chen T, Wang J, Wang S, Chen X. Causal associations between both psoriasis and psoriatic arthritis and multiple autoimmune diseases: a bidirectional two-sample Mendelian randomization study. Front Immunol. 2024 Jul 25;15:1422626. doi: 10.3389/fimmu.2024.1422626. PMID: 39119335; PMCID: PMC11306030.	Y	Y	Y	/	Y	Y	Y	Y	Y	Y	/	Y	Y	Y	NA	NA	Y	Y	Y	N	Y	Y	NA	Y	Y	Y	NA	Y	Y	Y	Y	Y	Y	NA	Y	Y	Y	Y	Y	Y	Y	Y	Y	Y	0.973
Li T, Feng Y, Wang C, Shi T, Huang X, Abuduhadeer M, Abudurexiti A, Zhang M, Gao F. Causal relationships between autoimmune diseases and celiac disease: A Mendelian randomization analysis. Biotechnol Genet Eng Rev. 2024 Dec;40(4):4611-4626. doi: 10.1080/02648725.2023.2215039. Epub 2023 May 23. PMID: 37219596.	Y	Y	Y	/	Y	Y	Y	N	Y	Y	/	Y	Y	Y	NA	Y	Y	Y	Y	N	Y	Y	NA	Y	Y	Y	NA	Y	Y	Y	Y	Y	Y	NA	Y	Y	Y	Y	N	Y	Y	Y	Y	Y	0.9211
Zhang Y, Fu L. Evaluating the causal effects between Grave's disease and diabetes mellitus: a bidirectional Mendelian randomization study. Front Endocrinol (Lausanne). 2024 Nov 6;15:1420499. doi: 10.3389/fendo.2024.1420499. PMID: 39568808; PMCID: PMC11576183.	Y	Y	Y	/	Y	Y	Y	N	Y	Y	/	Y	Y	Y	NA	NA	Y	Y	N	N	Y	Y	NA	Y	Y	Y	NA	Y	Y	Y	Y	Y	Y	NA	Y	Y	Y	Y	Y	Y	Y	Y	Y	Y	0.9189
Hu Y, Wang SB, Wang K, He MJ. From Phenotype to Molecules: Unveiling the Genetic and Immunological Bridges Between Autoimmune Diseases and Vitiligo. Clin Cosmet Investig Dermatol. 2024 Nov 4;17:2475-2486. doi: 10.2147/CCID.S488746. PMID: 39524107; PMCID: PMC11546147.	Y	Y	Y	/	Y	Y	Y	N	Y	Y	/	Y	Y	Y	NA	Y	Y	Y	Y	N	Y	Y	NA	Y	Y	Y	NA	Y	Y	Y	Y	Y	N	NA	Y	Y	Y	Y	Y	Y	Y	Y	Y	Y	0.9211
Ouyang J, Zhou L, Wang Q, Yan W. Genetically mimicked effects of thyroid dysfunction on diabetic retinopathy risk: a 2-sample univariable and multivariable Mendelian randomization study. Front Endocrinol (Lausanne). 2024 Oct 21;15:1374254. doi: 10.3389/fendo.2024.1374254. PMID: 39497807; PMCID: PMC11532173.	Y	Y	Y	/	Y	Y	Y	N	Y	Y	/	Y	Y	Y	NA	Y	Y	Y	Y	N	Y	Y	NA	Y	Y	Y	NA	Y	Y	Y	Y	Y	Y	NA	Y	Y	Y	Y	Y	Y	Y	Y	Y	Y	0.9474
Xian W, Wu D, Liu B, Hong S, Huo Z, Xiao H, Li Y. Graves Disease and Inflammatory Bowel Disease: A Bidirectional Mendelian Randomization. J Clin Endocrinol Metab. 2023 Apr 13;108(5):1075-1083. doi: 10.1210/clinem/dgac683. PMID: 36459455; PMCID: PMC10099169.	Y	Y	Y	/	Y	Y	Y	N	Y	Y	/	Y	Y	Y	NA	NA	Y	Y	Y	N	Y	Y	NA	Y	Y	Y	NA	Y	Y	Y	Y	Y	Y	NA	Y	Y	Y	Y	Y	Y	Y	Y	Y	Y	0.9459
Xian W, Liu B, Li J, Yang Y, Hong S, Xiao H, Wu D, Li Y. Graves' disease and systemic lupus erythematosus: a Mendelian randomization study. Front Immunol. 2024 Jan 29;15:1273358. doi: 10.3389/fimmu.2024.1273358. PMID: 38352885; PMCID: PMC10863043.	Y	Y	Y	/	Y	Y	Y	N	Y	Y	/	Y	Y	Y	NA	NA	Y	Y	Y	N	Y	Y	NA	Y	Y	Y	NA	Y	Y	Y	Y	Y	Y	NA	Y	Y	Y	Y	Y	Y	Y	Y	Y	Y	0.9459
Liu M, Zhao Y, Jiang L. Mendelian randomization analysis elucidates the causal relationship between celiac disease and the risk of thyroid dysfunction. Medicine (Baltimore). 2024 Jun 21;103(25):e38474. doi: 10.1097/MD.0000000000038474. PMID: 38905357; PMCID: PMC11191923.	Y	Y	Y	/	Y	Y	Y	N	Y	Y	/	Y	Y	Y	NA	NA	Y	Y	Y	N	Y	Y	NA	Y	Y	Y	NA	Y	Y	Y	Y	Y	Y	NA	Y	Y	Y	Y	Y	Y	Y	Y	Y	Y	0.9459
Li K, Ouyang Y, Yang H. Myasthenia gravis and five autoimmune diseases: a bidirectional Mendelian randomization study. Neurol Sci. 2024 Apr;45(4):1699-1706. doi: 10.1007/s10072-023-07163-3. Epub 2023 Nov 1. PMID: 37910321.	Y	Y	Y	/	Y	Y	Y	N	Y	Y	/	Y	Y	Y	NA	NA	Y	Y	Y	N	Y	Y	NA	Y	Y	Y	NA	Y	Y	Y	Y	Y	Y	NA	Y	Y	Y	Y	Y	Y	Y	Y	Y	Y	0.9459
Han Z, Han P, Wang F, Zheng H, Chen X, Meng H, Li F. Negative causal exploration of systemic sclerosis: a Mendelian randomization analysis. Sci Rep. 2024 Mar 3;14(1):5200. doi: 10.1038/s41598-024-55808-w. PMID: 38431707; PMCID: PMC10908807.	Y	Y	Y	/	Y	Y	Y	Y	Y	Y	/	Y	Y	Y	NA	NA	Y	Y	Y	N	Y	Y	NA	Y	Y	Y	NA	Y	Y	Y	Y	Y	Y	NA	Y	Y	Y	Y	Y	Y	Y	Y	Y	Y	0.973
Yuan S, Jiang F, Chen J, Lebwohl B, Green PHR, Leffler D, Larsson SC, Li X, Ludvigsson JF. Phenome-wide Mendelian randomization analysis reveals multiple health comorbidities of coeliac disease. EBioMedicine. 2024 Mar;101:105033. doi: 10.1016/j.ebiom.2024.105033. Epub 2024 Feb 21. PMID: 38382313; PMCID: PMC10900254.	Y	Y	Y	/	Y	Y	Y	Y	Y	Y	/	Y	Y	Y	NA	NA	Y	Y	Y	N	Y	Y	NA	Y	Y	Y	NA	Y	Y	Y	Y	Y	N	NA	Y	Y	Y	Y	Y	Y	Y	Y	Y	Y	0.9459
Yang S, Hu X, Zou P, Zeng Z, Hu Y, Xiao R. Roles of blood metabolites in mediating the relationship between vitiligo and autoimmune diseases: Evidence from a Mendelian randomization study. Int Immunopharmacol. 2024 May 30;133:112132. doi: 10.1016/j.intimp.2024.112132. Epub 2024 Apr 30. PMID: 38691918.	Y	Y	Y	/	Y	Y	Y	N	Y	Y	/	Y	Y	Y	NA	Y	Y	Y	Y	N	Y	Y	NA	Y	Y	Y	NA	Y	Y	Y	Y	Y	N	NA	Y	Y	Y	Y	Y	Y	Y	Y	Y	Y	0.9211
You R, Duan J, Zhou Y, Yu J, Zou P, Wei Y, Chai K, Zeng Z, Xiao Y, Yuan L, Xiao R. The causal effects of inflammatory and autoimmune skin diseases on thyroid diseases: evidence from Mendelian randomization study. Front Endocrinol (Lausanne). 2024 Sep 2;15:1388047. doi: 10.3389/fendo.2024.1388047. PMID: 39286278; PMCID: PMC11402664.	Y	Y	Y	/	Y	Y	Y	N	Y	Y	/	Y	Y	Y	NA	Y	Y	Y	Y	N	Y	Y	NA	Y	Y	Y	NA	Y	Y	Y	Y	Y	N	NA	Y	Y	Y	Y	Y	Y	Y	Y	Y	Y	0.9211
Wang X, Shi Z, Zhao Z, Chen H, Lang Y, Kong L, Lin X, Du Q, Wang J, Zhou H. The causal relationship between neuromyelitis optica spectrum disorder and other autoimmune diseases. Front Immunol. 2022 Sep 29;13:959469. doi: 10.3389/fimmu.2022.959469. PMID: 36248893; PMCID: PMC9562912.	Y	Y	Y	/	Y	Y	Y	N	Y	Y	/	Y	Y	Y	NA	NA	Y	Y	Y	N	Y	Y	NA	Y	Y	Y	NA	Y	Y	Y	Y	Y	Y	NA	Y	Y	Y	Y	Y	Y	Y	Y	Y	Y	0.9459
Sun D, Ma R, Wang J, Wang Y, Ye Q. The causal relationship between sarcoidosis and autoimmune diseases: a bidirectional Mendelian randomization study in FinnGen. Front Immunol. 2024 Apr 22;15:1325127. doi: 10.3389/fimmu.2024.1325127. PMID: 38711527; PMCID: PMC11070530.	Y	Y	Y	/	Y	Y	Y	N	Y	Y	/	Y	Y	Y	NA	Y	Y	Y	Y	N	Y	Y	NA	Y	Y	Y	NA	Y	Y	Y	Y	Y	Y	NA	Y	Y	Y	Y	Y	Y	Y	Y	Y	Y	0.9474
Chen Y, Zhang Y, Liu W, Huang X, Luo X, Wang H. The causal relationship between vitiligo and autoimmune thyroid diseases: A bidirectional two-sample Mendelian randomization analysis. Skin Res Technol. 2024 Jun;30(6):e13742. doi: 10.1111/srt.13742. PMID: 38807429; PMCID: PMC11133963.	Y	Y	Y	/	Y	Y	Y	Y	Y	Y	/	Y	Y	Y	NA	NA	Y	Y	Y	N	Y	Y	NA	Y	Y	Y	NA	Y	Y	Y	Y	Y	Y	NA	Y	Y	Y	Y	Y	Y	Y	Y	Y	Y	0.973
Gao L, Li W, Song Q, Gao H, Chen M. The genetic link between thyroid dysfunction and alopecia areata: a bidirectional two-sample Mendelian randomization study. Front Endocrinol (Lausanne). 2024 Aug 14;15:1440941. doi: 10.3389/fendo.2024.1440941. PMID: 39205687; PMCID: PMC11349512.	Y	Y	Y	/	Y	Y	Y	N	Y	Y	/	Y	Y	Y	NA	NA	Y	Y	Y	N	Y	Y	NA	Y	Y	Y	NA	Y	Y	Y	Y	Y	Y	NA	Y	Y	Y	Y	Y	Y	Y	Y	Y	Y	0.9459
Wang T, Zhang Y, Chen X, Huang Z, Liang X, Qin Y, Luo Z. The potential causal association between systemic lupus erythematosus and endocrine and metabolic disorders in the East Asian population: A bidirectional two-sample Mendelian randomization study. Lupus. 2024 Mar;33(3):223-231. doi: 10.1177/09612033241227276. Epub 2024 Jan 12. PMID: 38214324.	Y	Y	Y	/	Y	Y	Y	N	Y	Y	/	Y	Y	Y	NA	Y	Y	Y	Y	N	Y	Y	NA	Y	Y	Y	NA	Y	Y	Y	Y	Y	Y	NA	Y	Y	Y	Y	Y	Y	Y	Y	Y	Y	0.9474
Zhao Y, Guo F, Guo M. Thyroid Dysfunction and Alopecia Areata: A Genetic Prediction Causality Analysis Study. Skin Res Technol. 2024 Oct;30(10):e70063. doi: 10.1111/srt.70063. PMID: 39331482; PMCID: PMC11430218.	Y	Y	Y	/	Y	Y	Y	Y	Y	Y	/	Y	Y	Y	NA	NA	Y	Y	Y	N	Y	Y	NA	Y	Y	Y	NA	Y	Y	Y	Y	Y	N	NA	Y	Y	Y	Y	Y	Y	Y	Y	Y	Y	0.9459
Bai S, Yu Y, Yang X, Hu G, Wu J, Tong K, Yin Y, Deng J, Chen C, Tan C. Unequal causality between autoimmune thyroiditis and inflammatory bowel disease: a Mendelian randomization study. Front Endocrinol (Lausanne). 2024 Oct 24;15:1387482. doi: 10.3389/fendo.2024.1387482. PMID: 39512756; PMCID: PMC11540656.	Y	Y	Y	/	Y	Y	Y	N	Y	Y	/	Y	Y	Y	NA	NA	Y	Y	Y	N	Y	Y	NA	Y	Y	Y	NA	Y	Y	Y	Y	Y	Y	NA	Y	Y	Y	Y	Y	Y	Y	Y	Y	Y	0.9459
Cao J, Wang N, Luo Y, Ma C, Chen Z, Chenzhao C, Zhang F, Qi X, Xiong W. A cause-effect relationship between Graves' disease and the gut microbiome contributes to the thyroid-gut axis: A bidirectional two-sample Mendelian randomization study. Front Immunol. 2023 Feb 14;14:977587. doi: 10.3389/fimmu.2023.977587IF: 5.7 Q1 . PMID: 36865531; PMCID: PMC9974146.	Y	Y	Y	/	Y	Y	Y	Y	Y	Y	/	Y	Y	Y	NA	NA	Y	Y	Y	N	Y	Y	NA	Y	Y	Y	NA	Y	Y	Y	Y	Y	Y	NA	Y	Y	Y	Y	Y	Y	Y	Y	Y	Y	0.973
Liu S, Li F, Cai Y, Ren L, Sun L, Gang X, Wang G. Bacteroidaceae, Bacteroides, and Veillonella: emerging protectors against Graves' disease. Front Cell Infect Microbiol. 2024 Feb 9;14:1288222. doi: 10.3389/fcimb.2024.1288222. PMID: 38404289; PMCID: PMC10884117.	Y	Y	Y	/	Y	Y	Y	N	Y	Y	/	Y	Y	Y	NA	Y	Y	Y	Y	N	Y	Y	NA	Y	Y	Y	NA	Y	Y	Y	Y	Y	Y	NA	Y	Y	Y	Y	Y	Y	Y	Y	Y	Y	0.9474
Xiong Y, Zhu X, Luo Q. Causal relationship between gut microbiota and autoimmune thyroiditis: A mendelian study. Heliyon. 2024 Feb 6;10(3):e25652. doi: 10.1016/j.heliyon.2024.e25652. PMID: 38356548; PMCID: PMC10865322.	Y	Y	Y	/	Y	Y	Y	N	Y	Y	/	Y	Y	Y	NA	NA	Y	Y	Y	N	Y	Y	NA	Y	Y	Y	NA	Y	Y	Y	Y	Y	N	NA	Y	Y	Y	Y	Y	Y	Y	Y	Y	Y	0.9189
Liu X, Liu J, Zhang T, Wang Q, Zhang H. Complex relationship between gut microbiota and thyroid dysfunction: a bidirectional two-sample Mendelian randomization study. Front Endocrinol (Lausanne). 2023 Nov 10;14:1267383. doi: 10.3389/fendo.2023.1267383. PMID: 38027113; PMCID: PMC10667917.	Y	Y	Y	/	Y	Y	Y	N	Y	Y	/	Y	Y	Y	NA	Y	Y	Y	N	N	Y	Y	NA	Y	Y	Y	NA	Y	Y	Y	Y	Y	Y	NA	Y	Y	Y	Y	Y	Y	Y	Y	Y	Y	0.9211
Fang Y, Zhang X, Huang R, Liu J, Li Z. Gut microbiota and autoimmune thyroid disease: a bidirectional Mendelian randomization study and mediation analysis. Front Microbiol. 2024 Sep 16;15:1443643. doi: 10.3389/fmicb.2024.1443643. PMID: 39351300; PMCID: PMC11439789.	Y	Y	Y	/	Y	N	Y	N	Y	Y	/	Y	Y	Y	NA	NA	Y	Y	Y	N	Y	Y	NA	Y	Y	Y	NA	Y	Y	Y	Y	Y	Y	NA	Y	Y	Y	Y	Y	Y	Y	Y	Y	Y	0.9189
Liu X, Yuan J, Liu S, Tang M, Meng X, Wang X, Li Y, Chai Y, Kou C, Yang Q, Li J, Zhang L, Guan Q, Zhang H. Investigating causal associations among gut microbiota, metabolites and autoimmune hypothyroidism: a univariable and multivariable Mendelian randomization study. Front Immunol. 2024 Jan 4;14:1213159. doi: 10.3389/fimmu.2023.1213159. PMID: 38239342; PMCID: PMC10794377.	Y	Y	Y	/	Y	Y	Y	Y	Y	Y	/	Y	Y	Y	NA	Y	Y	Y	Y	N	Y	Y	NA	Y	Y	Y	NA	Y	Y	Y	Y	Y	Y	NA	Y	Y	Y	Y	Y	Y	Y	Y	Y	Y	0.9737
Pei XQ, Wang WH, Gao YH, Zhang TX, Liu JY, Zhao ZD, Zhang HW. Role of immune cells in mediating the effect of gut microbiota on Hashimoto's thyroiditis: a 2-sample Mendelian randomization study. Front Microbiol. 2024 Oct 14;15:1463394. doi: 10.3389/fmicb.2024.1463394. PMID: 39469463; PMCID: PMC11513624.	Y	Y	Y	/	Y	Y	Y	Y	Y	Y	/	Y	Y	Y	NA	NA	Y	Y	Y	N	Y	Y	NA	Y	Y	Y	NA	Y	Y	Y	Y	Y	Y	NA	Y	Y	Y	Y	Y	Y	Y	Y	Y	Y	0.973
Chen J, Wang Y, Yao H, Li Y, Song H. Uncovering a Causal Connection between Gut Microbiota and Six Thyroid Diseases: A Two-Sample Mendelian Randomization Study. Biology (Basel). 2024 Sep 11;13(9):714. doi: 10.3390/biology13090714. PMID: 39336141; PMCID: PMC11428278.	Y	Y	Y	/	Y	Y	Y	N	Y	Y	/	Y	Y	Y	NA	NA	Y	Y	Y	N	Y	Y	NA	Y	Y	Y	NA	Y	Y	Y	Y	Y	N	NA	Y	Y	Y	Y	Y	Y	Y	Y	Y	Y	0.9189
Zhang X, Zhou J, Xie Z, Li X, Hu J, He H, Li Z. Exploring blood metabolites and thyroid disorders: a bidirectional mendelian randomization study. Front Endocrinol (Lausanne). 2023 Oct 9;14:1270336. doi: 10.3389/fendo.2023.1270336. PMID: 37876541; PMCID: PMC10591305.	Y	Y	Y	/	Y	Y	Y	N	Y	Y	/	Y	Y	Y	NA	Y	Y	Y	Y	N	Y	Y	NA	Y	Y	Y	NA	Y	Y	Y	Y	Y	Y	NA	Y	Y	Y	Y	Y	Y	Y	Y	Y	Y	0.9474
Tan Y, Yin J, Cao J, Xie B, Zhang F, Xiong W. Genetically Determined Metabolites in Graves Disease: Insight From a Mendelian Randomization Study. J Endocr Soc. 2023 Nov 30;8(1):bvad149. doi: 10.1210/jendso/bvad149. PMID: 38116129; PMCID: PMC10729855.	Y	Y	Y	/	Y	Y	Y	Y	Y	Y	/	Y	Y	Y	NA	NA	Y	Y	Y	N	Y	Y	NA	Y	Y	Y	NA	Y	Y	Y	Y	Y	Y	NA	Y	Y	Y	Y	Y	Y	Y	Y	Y	Y	0.973
Wang T, Zhang Y, Wu C, Yang H, Luo Z. Causality of blood metabolites and metabolic pathways on Graves' disease and Graves' ophthalmopathy: a two-sample Mendelian randomization study. Endocrine. 2024 Aug;85(2):786-793. doi: 10.1007/s12020-024-03761-z. Epub 2024 Mar 6. PMID: 38448677.	Y	Y	Y	/	Y	Y	Y	Y	Y	Y	/	Y	Y	Y	NA	Y	Y	Y	Y	N	Y	Y	NA	Y	Y	Y	NA	Y	Y	Y	Y	Y	Y	NA	Y	Y	Y	Y	N	Y	Y	Y	Y	Y	0.9474
Chen Y, Jiang B, Qu C, Jiang C, Zhang C, Wang Y, Chen F, Sun X, Su L, Luo Y. Genetically predicted metabolites mediate the causal associations between autoimmune thyroiditis and immune cells. Front Endocrinol (Lausanne). 2024 Jul 9;15:1424957. doi: 10.3389/fendo.2024.1424957. PMID: 39045270; PMCID: PMC11263034.	Y	Y	Y	/	Y	Y	Y	Y	Y	Y	/	Y	Y	Y	NA	NA	Y	Y	Y	N	Y	Y	NA	Y	Y	Y	NA	Y	Y	Y	Y	Y	Y	NA	Y	Y	Y	Y	Y	Y	Y	Y	Y	Y	0.973
Zhang HF, Zhang QX, Feng YH, Li SJ, Xie BY. Association of thyroid disease and risk of fatty liver disease: an exposure-wide Mendelian randomization study. Eur Rev Med Pharmacol Sci. 2023 Dec;27(23):11402-11411. doi: 10.26355/eurrev_202312_34579. PMID: 38095388.	Y	Y	Y	/	Y	Y	Y	N	Y	Y	/	Y	Y	Y	NA	NA	Y	Y	Y	N	Y	Y	NA	Y	Y	Y	NA	Y	Y	Y	Y	Y	N	NA	Y	Y	Y	Y	Y	Y	Y	Y	Y	Y	0.9189
Ma G, Yang J, Wang X, Xia E, Yu J, Zhang M, Hu Y, Ma S, Zhou X, Fan Q, Han Y, Wang J. Dissecting causal relationships between primary biliary cholangitis and extrahepatic autoimmune diseases based on Mendelian randomization. Sci Rep. 2024 May 21;14(1):11528. doi: 10.1038/s41598-024-62509-x. PMID: 38773317; PMCID: PMC11109240.	Y	Y	Y	/	Y	Y	Y	N	Y	Y	/	Y	Y	Y	NA	NA	Y	Y	Y	N	Y	Y	NA	Y	Y	Y	NA	Y	Y	Y	Y	Y	Y	NA	Y	Y	Y	Y	Y	Y	Y	Y	Y	Y	0.9459
Zhang W, Lang R. Genetic link between primary sclerosing cholangitis and thyroid dysfunction: a bidirectional two-sample Mendelian randomization study. Front Immunol. 2023 Oct 19;14:1276459. doi: 10.3389/fimmu.2023.1276459. PMID: 37928559; PMCID: PMC10622799.	Y	Y	Y	/	Y	Y	Y	N	Y	Y	/	Y	Y	Y	NA	NA	Y	Y	Y	N	Y	Y	NA	Y	Y	Y	NA	Y	Y	Y	Y	Y	Y	NA	Y	Y	Y	Y	Y	Y	Y	Y	Y	Y	0.9459
Wang K, Zhang Q, Zhang P, Yang Q, Pan F, Zha B. Use of bidirectional Mendelian randomization to unveil the association of Helicobacter pylori infection and autoimmune thyroid diseases. Sci Adv. 2024 Aug 2;10(31):eadi8646. doi: 10.1126/sciadv.adi8646. Epub 2024 Jul 31. PMID: 39083605; PMCID: PMC11290481.	Y	Y	Y	/	Y	Y	Y	Y	Y	Y	/	Y	Y	Y	NA	Y	Y	Y	Y	N	Y	Y	NA	Y	Y	Y	NA	Y	Y	Y	Y	Y	Y	NA	Y	Y	Y	Y	Y	Y	Y	Y	Y	Y	0.9737
Kjaergaard AD, Teumer A, Marouli E, Deloukas P, Kuś A, Sterenborg R, Åsvold BO, Medici M, Ellervik C. Thyroid function, pernicious anemia and erythropoiesis: a two-sample Mendelian randomization study. Hum Mol Genet. 2022 Aug 17;31(15):2548-2559. doi: 10.1093/hmg/ddac052. PMID: 35225327.	Y	Y	Y	/	Y	Y	Y	Y	Y	Y	/	Y	Y	Y	NA	Y	Y	Y	Y	N	Y	Y	NA	Y	Y	Y	NA	Y	Y	Y	Y	Y	Y	NA	Y	Y	Y	Y	Y	Y	Y	Y	Y	Y	0.9737
Ellervik C, Boulakh L, Teumer A, Marouli E, Kuś A, Buch Hesgaard H, Heegaard S, Blankers L, Sterenborg R, Åsvold BO, Winkler TW, Medici M, Kjaergaard AD; International AMD Genomics Consortium, and The Mendelian Randomization Study Group for the ThyroidOmics Consortium. Thyroid Function, Diabetes, and Common Age-Related Eye Diseases: A Mendelian Randomization Study. Thyroid. 2024 Nov;34(11):1414-1…	Y	Y	Y	/	Y	Y	Y	Y	Y	Y	/	Y	Y	Y	NA	Y	Y	Y	Y	N	Y	Y	NA	Y	Y	Y	NA	Y	Y	Y	Y	Y	Y	NA	Y	Y	Y	Y	Y	Y	Y	Y	Y	Y	0.9737
Yuan W, Li X, Wang G, Qu B, Zhao F. Association of autoimmune and allergic diseases with senile cataract: a bidirectional two-sample Mendelian randomization study. Front Immunol. 2024 Mar 22;15:1325868. doi: 10.3389/fimmu.2024.1325868. PMID: 38585265; PMCID: PMC10995295.	Y	Y	Y	/	Y	Y	Y	N	Y	Y	/	Y	Y	Y	NA	Y	Y	Y	Y	N	Y	Y	NA	Y	Y	Y	NA	Y	Y	Y	Y	Y	Y	NA	Y	Y	Y	Y	Y	Y	Y	Y	Y	Y	0.9474
Liang Y, Yin S, Chen X, Li C, Chen Q. The causal relationship between autoimmune diseases and rhinosinusitis, and the mediating role of inflammatory proteins: a Mendelian randomization study. Exp Biol Med (Maywood). 2024 Jul 22;249:10196. doi: 10.3389/ebm.2024.10196. PMID: 39104791; PMCID: PMC11299433.	Y	Y	Y	/	Y	Y	Y	N	Y	Y	/	Y	Y	Y	NA	NA	Y	Y	Y	N	Y	Y	NA	Y	Y	Y	NA	Y	Y	Y	Y	Y	Y	NA	Y	Y	Y	Y	Y	Y	Y	Y	Y	Y	0.9459
Tu J, Zhang Z, Jiang F, Wen J, Luo Q, Ye J. Causal relationships between allergic and autoimmune diseases with chronic rhinosinusitis. Sci Rep. 2024 Oct 25;14(1):25406. doi: 10.1038/s41598-024-77131-0. PMID: 39455747; PMCID: PMC11511928.	Y	Y	Y	/	Y	Y	Y	Y	Y	Y	/	Y	Y	Y	NA	Y	Y	Y	Y	N	Y	Y	NA	Y	Y	Y	NA	Y	Y	Y	Y	Y	Y	NA	Y	Y	Y	Y	Y	Y	Y	Y	Y	Y	0.9737
Zhao J, Zhang M, Li Z. Association Between Immune-Related Disease and Allergic Rhinitis: A Two-Sample Mendelian Randomization Study. Am J Rhinol Allergy. 2024 Jan;38(1):31-37. doi: 10.1177/19458924231207131. Epub 2023 Oct 11. PMID: 37817645.	Y	Y	Y	/	Y	Y	Y	N	Y	Y	/	Y	Y	Y	NA	NA	Y	Y	Y	N	Y	Y	NA	Y	Y	Y	NA	Y	Y	Y	Y	Y	N	NA	Y	Y	Y	Y	Y	Y	Y	Y	Y	Y	0.9189
Chen S, Tan L, Qin D, Lv H, Liu K, Xu Y, Wu X, Huang J, Xu Y. The causal relationship between multiple autoimmune diseases and nasal polyps. Front Immunol. 2023 Aug 24;14:1228226. doi: 10.3389/fimmu.2023.1228226. PMID: 37691921; PMCID: PMC10484405.	Y	Y	Y	/	Y	Y	Y	N	Y	Y	/	Y	Y	Y	NA	Y	Y	Y	Y	N	Y	Y	NA	Y	Y	Y	NA	Y	Y	Y	Y	Y	Y	NA	Y	Y	Y	Y	Y	Y	Y	Y	Y	Y	0.9474
Chen X, Cheng Z, Xu J, Wang Q, Zhao Z, Jiang Q. Causal effects of autoimmune diseases on temporomandibular disorders and the mediating pathways: a Mendelian randomization study. Front Immunol. 2024 Jul 9;15:1390516. doi: 10.3389/fimmu.2024.1390516. PMID: 39044823; PMCID: PMC11263080.	Y	Y	Y	/	Y	Y	Y	Y	Y	Y	/	Y	Y	Y	NA	NA	Y	Y	Y	N	Y	Y	NA	Y	Y	Y	NA	Y	Y	Y	Y	Y	Y	NA	Y	Y	Y	Y	Y	Y	Y	Y	Y	Y	0.973
Wu D, Liu B, Xian W, Yang Y, Li J, Hong S, Li Y, Xiao H. New insight into the causal relationship between Graves' disease liability and drug eruption: a Mendelian randomization study. Front Immunol. 2023 Nov 21;14:1267814. doi: 10.3389/fimmu.2023.1267814. PMID: 38077385; PMCID: PMC10703291.	Y	Y	Y	/	Y	Y	Y	N	Y	Y	/	Y	Y	Y	NA	NA	Y	Y	Y	N	Y	Y	NA	Y	Y	Y	NA	Y	Y	Y	Y	Y	Y	NA	Y	Y	Y	Y	Y	Y	Y	Y	Y	Y	0.9459
Zhou Y, Yin X, Wang C, Yu D. Gene association analysis to determine the causal relationship between immune-mediated inflammatory diseases and frozen shoulder. Medicine (Baltimore). 2024 May 10;103(19):e38055. doi: 10.1097/MD.0000000000038055. PMID: 38728465; PMCID: PMC11081594.	Y	Y	Y	/	Y	Y	Y	N	Y	Y	/	Y	Y	Y	NA	NA	Y	Y	Y	N	Y	Y	NA	Y	Y	Y	NA	Y	Y	Y	Y	Y	Y	NA	Y	Y	Y	Y	Y	Y	Y	Y	Y	Y	0.9459
Zu W, Zhou S, Du T, Zhu C, Nie S, Zhu H. Bidirectional Two-Sample Mendelian Randomization Analysis Reveals Causal Associations Between Modifiable Risk Factors and Fibromyalgia. J Pain Res. 2024 Oct 9;17:3297-3311. doi: 10.2147/JPR.S473101. PMID: 39411195; PMCID: PMC11474574.	Y	Y	Y	/	Y	Y	Y	N	Y	Y	/	Y	Y	Y	NA	NA	Y	Y	Y	N	Y	Y	NA	Y	Y	Y	NA	Y	Y	Y	Y	Y	Y	NA	Y	Y	Y	Y	Y	Y	Y	Y	Y	Y	0.9459
Qi W, Wang D, Hong Y, Yao J, Wang H, Zhu L, Pan H. Investigating the causal relationship between thyroid dysfunction diseases and osteoporosis: a two-sample Mendelian randomization analysis. Sci Rep. 2024 Jun 4;14(1):12784. doi: 10.1038/s41598-024-62854-x. PMID: 38834708; PMCID: PMC11150446.	Y	Y	Y	/	Y	Y	Y	Y	Y	Y	/	Y	Y	Y	NA	Y	Y	Y	Y	N	Y	Y	NA	Y	Y	Y	NA	Y	Y	Y	Y	Y	N	NA	Y	Y	Y	Y	Y	Y	Y	Y	Y	Y	0.9474
Song S, Jia C, Li C, Ma Y. The causal association between thyroid disease and gout: A Mendelian randomization study. Medicine (Baltimore). 2023 Nov 3;102(44):e35817. doi: 10.1097/MD.0000000000035817. PMID: 37932979; PMCID: PMC10627627.	Y	Y	Y	/	Y	Y	Y	N	Y	Y	/	Y	Y	Y	NA	Y	Y	Y	Y	N	Y	Y	NA	Y	Y	Y	NA	Y	Y	Y	Y	Y	Y	NA	Y	Y	Y	Y	Y	Y	Y	Y	Y	Y	0.9474
He Z, Gong Z, Jiao S, Xiong W, Hao X, Cui J, Zhang J. Genetic predisposition to thyrotoxicosis and onset of knee osteoarthritis. Front Endocrinol (Lausanne). 2024 Oct 2;15:1364027. doi: 10.3389/fendo.2024.1364027. PMID: 39415792; PMCID: PMC11479908.	Y	Y	Y	/	Y	Y	Y	Y	Y	Y	/	Y	Y	Y	NA	Y	Y	Y	Y	N	Y	Y	NA	Y	Y	Y	NA	Y	Y	Y	Y	Y	Y	NA	Y	Y	Y	Y	Y	Y	Y	Y	Y	Y	0.9737
Zhang Z, Li M, Geng Y, Wang W, Wang W, Shao Y. Genetically Proxied Autoimmune Diseases and the Risk of Facial Aging. Clin Cosmet Investig Dermatol. 2024 May 3;17:981-991. doi: 10.2147/CCID.S456126. PMID: 38716190; PMCID: PMC11075699.	Y	Y	Y	/	Y	Y	Y	N	Y	Y	/	Y	Y	Y	NA	NA	Y	Y	Y	N	Y	Y	NA	Y	Y	Y	NA	Y	Y	Y	Y	Y	N	NA	Y	Y	Y	Y	Y	Y	Y	Y	Y	Y	0.9189
Zhou J, Zhang Y, Ni T, Li Y, Shao H, Wang F, Xu S, Huang Y, Zhang J, Zhao T. Does autoimmune diseases increase the risk of frailty? A Mendelian randomization study. Front Endocrinol (Lausanne). 2024 Aug 27;15:1364368. doi: 10.3389/fendo.2024.1364368. PMID: 39257904; PMCID: PMC11384993.	Y	Y	Y	/	Y	Y	Y	N	Y	Y	/	Y	Y	Y	NA	NA	Y	Y	Y	N	Y	Y	NA	Y	Y	Y	NA	Y	Y	Y	Y	Y	Y	NA	Y	Y	Y	Y	Y	Y	Y	Y	Y	Y	0.9459
Li R, Han J, Shao G, Liu C, Li S, Wang M, Yang D. Causality between multiple autoimmune disorders and migraine and its subtypes: a two-sample Mendelian randomization study. Front Neurol. 2024 Jul 17;15:1420201. doi: 10.3389/fneur.2024.1420201. PMID: 39087012; PMCID: PMC11288874.	Y	Y	Y	/	Y	Y	Y	N	Y	Y	/	Y	Y	Y	NA	NA	Y	Y	Y	N	Y	Y	NA	Y	Y	Y	NA	Y	Y	Y	Y	Y	Y	NA	Y	Y	Y	Y	Y	Y	Y	Y	Y	Y	0.9459
Luo R, Wang J, Liu Y. Assessment of bidirectional relationships between autoimmune diseases and primary ovarian insufficiency: insights from a bidirectional two-sample Mendelian randomization analysis. Arch Gynecol Obstet. 2024 Jun;309(6):2853-2861. doi: 10.1007/s00404-024-07482-6. Epub 2024 Mar 29. PMID: 38551704.	Y	Y	Y	/	Y	Y	Y	N	Y	Y	/	Y	Y	Y	NA	Y	Y	Y	Y	N	Y	Y	NA	Y	Y	Y	NA	Y	Y	Y	Y	Y	Y	NA	Y	Y	N	Y	Y	Y	Y	Y	Y	Y	0.9211
Liang Z, Xu Z, Liu J. Mendelian randomization study of thyroid function and anti-Müllerian hormone levels. Front Endocrinol (Lausanne). 2023 Jul 20;14:1188284. doi: 10.3389/fendo.2023.1188284. PMID: 37547307; PMCID: PMC10400324.	Y	Y	Y	/	Y	Y	Y	Y	Y	Y	/	Y	Y	Y	NA	Y	Y	Y	Y	N	Y	Y	NA	Y	Y	Y	NA	Y	Y	Y	Y	Y	N	NA	Y	Y	Y	Y	Y	Y	Y	Y	Y	Y	0.9474
Hu C, Yu YF, Tong KK, Hu G, Wu JY, Yang XY, Bai SY, Yu R, Li YY. A Mendelian randomization study of the effect of selenium on autoimmune thyroid disease. Eur Rev Med Pharmacol Sci. 2024 Apr;28(8):2988-2995. doi: 10.26355/eurrev_202404_36011. PMID: 38708455.	Y	Y	Y	/	Y	Y	Y	N	Y	Y	/	Y	Y	Y	NA	NA	Y	Y	Y	N	Y	Y	NA	Y	Y	Y	NA	Y	Y	Y	Y	Y	N	NA	Y	Y	Y	Y	Y	Y	Y	Y	Y	Y	0.9189
Yu Y, Yang X, Wu J, Shangguan X, Bai S, Yu R. A Mendelian randomization study of the effect of serum 25-hydroxyvitamin D levels on autoimmune thyroid disease. Front Immunol. 2024 Jan 8;14:1298708. doi: 10.3389/fimmu.2023.1298708. PMID: 38259461; PMCID: PMC10800945.	Y	Y	Y	/	Y	Y	Y	N	Y	Y	/	Y	Y	Y	NA	NA	Y	Y	Y	N	Y	Y	NA	Y	Y	Y	NA	Y	Y	Y	Y	Y	N	NA	Y	Y	Y	Y	Y	Y	Y	Y	Y	Y	0.9189
Liu H, Shen X, Yu T, Wang Y, Cai S, Jiang X, Cai X. A putative causality of vitamin D in common diseases: A mendelian randomization study. Front Nutr. 2022 Aug 2;9:938356. doi: 10.3389/fnut.2022.938356. PMID: 35983488; PMCID: PMC9378956.	Y	Y	Y	/	Y	Y	Y	N	Y	Y	/	Y	Y	Y	NA	Y	Y	Y	N	N	Y	Y	NA	Y	Y	Y	NA	Y	Y	Y	Y	Y	N	NA	Y	Y	Y	Y	Y	Y	Y	Y	Y	Y	0.8947
Zhang W, Liu E, Que H. Association of circulating vitamin levels with thyroid diseases: a Mendelian randomization study. Front Endocrinol (Lausanne). 2024 Jun 11;15:1360851. doi: 10.3389/fendo.2024.1360851. PMID: 38919472; PMCID: PMC11196410.	Y	Y	Y	/	Y	Y	Y	N	Y	Y	/	Y	Y	Y	NA	NA	Y	Y	Y	N	Y	Y	NA	Y	Y	Y	NA	Y	Y	Y	Y	Y	Y	NA	Y	Y	Y	Y	Y	Y	Y	Y	Y	Y	0.9459
Chen F, Qiu R, Lin Z, Chen J, Liu P, Huang Y. Effect of micronutrients on the risk of Graves' disease: a Mendelian randomization study. Front Nutr. 2024 Dec 9;11:1432420. doi: 10.3389/fnut.2024.1432420. PMID: 39717395; PMCID: PMC11663635.	Y	Y	Y	/	Y	Y	Y	N	Y	Y	/	Y	Y	Y	NA	NA	Y	Y	Y	N	Y	Y	NA	Y	Y	Y	NA	Y	Y	Y	Y	Y	N	NA	Y	Y	Y	Y	Y	Y	Y	Y	Y	Y	0.9189
Qiu R, Sha X, Kuang P, Chen F, Fu J. Genetically predicted circulating concentrations of micronutrients and risk of autoimmune thyroiditis: a Mendelian randomized study. Front Immunol. 2024 Aug 20;15:1425351. doi: 10.3389/fimmu.2024.1425351. PMID: 39229277; PMCID: PMC11368795.	Y	Y	Y	/	Y	Y	Y	N	Y	Y	/	Y	Y	Y	NA	NA	Y	Y	Y	N	Y	Y	NA	Y	Y	Y	NA	Y	Y	Y	Y	Y	N	NA	Y	Y	Y	Y	Y	Y	Y	Y	Y	Y	0.9189
Zhang L, Hu C, Lin X, Lin H, Wu W, Cai J, Sun H, Wei X. Relationship between serum vitamin D levels and thyroid- and parathyroid-related diseases: a Mendelian randomisation study. Br J Nutr. 2024 Sep 28;132(6):701-711. doi: 10.1017/S0007114524001843. Epub 2024 Sep 30. PMID: 39344000.	Y	Y	Y	/	Y	Y	Y	N	Y	Y	/	Y	Y	Y	NA	Y	Y	Y	Y	N	Y	Y	NA	Y	Y	Y	NA	Y	Y	Y	Y	Y	Y	NA	Y	Y	Y	Y	Y	Y	Y	Y	Y	Y	0.9474
Pleić N, Babić Leko M, Gunjača I, Zemunik T. Vitamin D and thyroid function: A mendelian randomization study. PLoS One. 2024 Jun 20;19(6):e0304253. doi: 10.1371/journal.pone.0304253. PMID: 38900813; PMCID: PMC11189194.	Y	Y	Y	/	Y	Y	Y	N	Y	Y	/	Y	Y	Y	NA	NA	Y	Y	Y	N	Y	Y	NA	Y	Y	Y	NA	Y	Y	Y	Y	Y	Y	NA	Y	Y	Y	Y	Y	Y	Y	Y	Y	Y	0.9459
Liu X, Yuan J, Liu S, Wang X, Tang M, Meng X, Li Y, Chai Y, Wang Y, Tian G, Liu X, Zhou H, Kou C, Zhang L, Yuan Z, Zhang H. The causal relationship between autoimmune thyroid disorders and telomere length: A Mendelian randomization and colocalization study. Clin Endocrinol (Oxf). 2024 Mar;100(3):294-303. doi: 10.1111/cen.15004. Epub 2024 Jan 12. PMID: 38214116.	Y	Y	Y	/	Y	Y	Y	N	Y	Y	/	Y	Y	Y	NA	NA	Y	Y	N	N	Y	Y	NA	Y	Y	Y	NA	Y	Y	Y	Y	Y	Y	NA	Y	Y	Y	Y	Y	Y	Y	Y	Y	Y	0.9189
Zhu S, Hao Z, Chen Q, Liu X, Wu W, Zhang F. A two-sample bidirectional Mendelian randomization analysis between telomere length and hyperthyroidism. Front Endocrinol (Lausanne). 2025 Jan 22;15:1369800. doi: 10.3389/fendo.2024.1369800. PMID: 39911233; PMCID: PMC11794073.	Y	Y	Y	/	Y	Y	Y	N	Y	Y	/	Y	Y	Y	NA	NA	Y	Y	Y	N	Y	Y	NA	Y	Y	Y	NA	Y	Y	Y	Y	Y	Y	NA	Y	Y	Y	Y	Y	Y	Y	Y	Y	Y	0.9459
Ye M, Wang Y, Zhan Y. Genetic association of leukocyte telomere length with Graves' disease in Biobank Japan: A two-sample Mendelian randomization study. Front Immunol. 2022 Sep 29;13:998102. doi: 10.3389/fimmu.2022.998102. PMID: 36248806; PMCID: PMC9559571.	Y	Y	Y	/	Y	Y	Y	N	Y	Y	/	Y	Y	Y	NA	NA	Y	Y	Y	N	Y	Y	NA	Y	Y	Y	NA	Y	Y	Y	Y	Y	N	NA	Y	Y	Y	Y	Y	Y	Y	Y	Y	Y	0.9189
Liu M, Long X, Fu S, Zhang Y, Liu Z, Xu X, Wu M. Mitochondrial DNA copy number and the risk of autoimmune diseases: A Mendelian randomization study with meta-analysis. J Transl Autoimmun. 2024 Oct 2;9:100251. doi: 10.1016/j.jtauto.2024.100251. PMID: 39434801; PMCID: PMC11491893.	Y	Y	Y	/	Y	Y	Y	N	Y	Y	/	Y	Y	Y	NA	NA	Y	Y	Y	N	Y	Y	NA	Y	Y	Y	NA	Y	Y	Y	Y	Y	Y	NA	Y	Y	Y	Y	Y	Y	Y	Y	Y	Y	0.9459
Zhou X, Ruan W, Li J, Wang T, Liu H, Zhang G. No causal associations of genetically predicted birth weight and life course BMI with thyroid function and diseases. Obesity (Silver Spring). 2024 Aug;32(8):1585-1593. doi: 10.1002/oby.24095. Epub 2024 Jul 2. PMID: 38956411.	Y	Y	Y	/	Y	Y	Y	N	Y	Y	/	Y	Y	Y	NA	Y	Y	Y	Y	N	Y	Y	NA	Y	Y	Y	NA	Y	Y	Y	Y	Y	Y	NA	Y	Y	Y	Y	N	Y	Y	Y	Y	Y	0.9211
Papadopoulou A, Åsvold BO, Burgess S, Kuś A, Medici M, Sterenborg R, Teumer A, Deloukas P, Marouli E. Height, Autoimmune Thyroid Disease, and Thyroid Cancer: A Mendelian Randomization Study. Thyroid. 2023 Dec;33(12):1476-1482. doi: 10.1089/thy.2023.0272. Epub 2023 Oct 26. PMID: 37772697; PMCID: PMC7615364.	Y	Y	Y	/	Y	Y	Y	N	Y	Y	/	Y	Y	Y	NA	NA	Y	Y	N	N	Y	Y	NA	Y	Y	Y	NA	Y	Y	Y	Y	Y	Y	NA	Y	Y	Y	Y	Y	Y	Y	Y	Y	Y	0.9189
Huo J, Xu Y, Yu J, Guo Y, Hu X, Ou D, Qu R, Zhao L. Causal association between body mass index and autoimmune thyroiditis: evidence from Mendelian randomization. Eur J Med Res. 2023 Nov 16;28(1):526. doi: 10.1186/s40001-023-01480-1. PMID: 37974233; PMCID: PMC10652572.	Y	Y	Y	/	Y	Y	Y	N	Y	Y	/	Y	Y	Y	NA	NA	Y	Y	Y	N	Y	Y	NA	Y	Y	Y	NA	Y	Y	Y	Y	Y	N	NA	Y	Y	Y	Y	Y	Y	Y	Y	Y	Y	0.9189
Li X, Zhu J, Zhao W, Zhu Y, Zhu L, Shi R, Wang Z, Pan H, Wang D. The Causal Effect of Obesity on the Risk of 15 Autoimmune Diseases: A Mendelian Randomization Study. Obes Facts. 2023;16(6):598-605. doi: 10.1159/000534468. Epub 2023 Oct 12. PMID: 37827145; PMCID: PMC10697740.	Y	Y	Y	/	Y	Y	Y	Y	Y	Y	/	Y	Y	Y	NA	Y	Y	Y	Y	N	Y	Y	NA	Y	Y	Y	NA	Y	Y	Y	Y	Y	N	NA	Y	Y	Y	Y	Y	Y	Y	Y	Y	Y	0.9474
Su C, Tian J, He X, Chang X, Wang G, Liu J. Novel Insights into Causal Effects of Lipid and Lipid-Lowering Targets with Autoimmune Thyroid Disease: A Mendelian Randomization Study. Immunotargets Ther. 2024 Nov 23;13:631-641. doi: 10.2147/ITT.S487319. PMID: 39606095; PMCID: PMC11600951.	Y	Y	Y	/	Y	Y	Y	N	Y	Y	/	Y	Y	Y	NA	NA	Y	Y	N	N	Y	Y	NA	Y	Y	Y	NA	Y	Y	Y	Y	Y	N	NA	Y	Y	Y	Y	Y	Y	Y	Y	Y	Y	0.8919
Cui B, Chen A, Xu C, Mao C, Chen Y. Causal relationship between antihypertensive drugs and Hashimoto's thyroiditis: a drug-target Mendelian randomization study. Front Endocrinol (Lausanne). 2024 Oct 7;15:1419346. doi: 10.3389/fendo.2024.1419346. PMID: 39435355; PMCID: PMC11491371.	Y	Y	Y	/	Y	Y	Y	Y	Y	Y	/	Y	Y	Y	NA	NA	Y	Y	Y	N	Y	Y	NA	Y	Y	Y	NA	Y	Y	Y	Y	Y	N	NA	Y	Y	Y	Y	Y	Y	Y	Y	Y	Y	0.9459
Wang S, Wang K, Chen X, Lin S. The relationship between autoimmune thyroid disease, thyroid nodules and sleep traits: a Mendelian randomization study. Front Endocrinol (Lausanne). 2024 Mar 18;14:1325538. doi: 10.3389/fendo.2023.1325538. PMID: 38562570; PMCID: PMC10982365.	Y	Y	Y	/	Y	Y	Y	Y	Y	Y	/	Y	Y	Y	NA	Y	Y	Y	Y	N	Y	Y	NA	Y	Y	Y	NA	Y	Y	Y	Y	Y	Y	NA	Y	Y	Y	Y	Y	Y	Y	Y	Y	Y	0.9737
Jennings MV, Martínez-Magaña JJ, Courchesne-Krak NS, Cupertino RB, Vilar-Ribó L, Bianchi SB, Hatoum AS, Atkinson EG, Giusti-Rodriguez P, Montalvo-Ortiz JL, Gelernter J, Artigas MS; 23andMe, Inc. Research Team; Elson SL, Edenberg HJ, Fontanillas P, Palmer AA, Sanchez-Roige S. A phenome-wide association and Mendelian randomisation study of alcohol use variants in a diverse cohort comprising over 3 …	Y	Y	Y	/	Y	Y	Y	Y	Y	Y	/	Y	Y	Y	NA	Y	Y	Y	Y	Y	Y	Y	NA	Y	Y	Y	NA	Y	Y	Y	Y	Y	N	NA	Y	Y	Y	Y	Y	Y	Y	Y	Y	Y	0.9737
Wu Y, Che Y, Zhang Y, Xiong Y, Shu C, Jiang J, Li G, Guo L, Qiao T, Li S, Li O, Chang N, Zhang X, Zhang M, Qiu D, Xi H, Li J, Chen X, Ye M, Zhang J. Association between genetically proxied glucosamine and risk of cancer and non-neoplastic disease: A Mendelian randomization study. Front Genet. 2024 Jun 27;15:1293668. doi: 10.3389/fgene.2024.1293668. PMID: 38993479; PMCID: PMC11236616.	Y	Y	Y	/	Y	Y	Y	N	Y	Y	/	Y	Y	Y	NA	Y	Y	Y	N	N	Y	Y	NA	Y	Y	Y	NA	Y	Y	Y	Y	Y	Y	NA	Y	Y	Y	Y	Y	Y	Y	Y	Y	Y	0.9211
Wen J, Zhang J, Zhang H, Zhang N, Lei R, Deng Y, Cheng Q, Li H, Luo P. Large-scale genome-wide association studies reveal the genetic causal etiology between air pollutants and autoimmune diseases. J Transl Med. 2024 Apr 29;22(1):392. doi: 10.1186/s12967-024-04928-y. PMID: 38685026; PMCID: PMC11057084.	Y	Y	Y	/	Y	Y	Y	N	Y	Y	/	Y	Y	Y	NA	Y	Y	Y	Y	N	Y	Y	NA	Y	Y	Y	NA	Y	Y	Y	Y	Y	N	NA	Y	Y	Y	Y	Y	Y	Y	Y	Y	Y	0.9211
Li Y, Zhang J, Wen J, Liu M, Liu W, Li Y. Large-scale genome-wide association study to identify causal relationships and potential mediators between education and autoimmune diseases. Front Immunol. 2023 Dec 7;14:1249017. doi: 10.3389/fimmu.2023.1249017IF: 5.7 Q1 . PMID: 38146362; PMCID: PMC10749315.	Y	Y	Y	/	Y	Y	Y	N	Y	Y	/	Y	Y	Y	NA	Y	Y	Y	N	N	Y	Y	NA	Y	Y	Y	NA	Y	Y	Y	Y	Y	N	NA	Y	Y	Y	Y	Y	Y	Y	Y	Y	Y	0.8947
Yao Z, Guo F, Tan Y, Zhang Y, Geng Y, Yang G, Wang S. Causal relationship between inflammatory cytokines and autoimmune thyroid disease: a bidirectional two-sample Mendelian randomization analysis. Front Immunol. 2024 Mar 20;15:1334772. doi: 10.3389/fimmu.2024.1334772IF: 5.7 Q1 . PMID: 38571956IF: 5.7 Q1 ; PMCID: PMC10989681IF: 5.7 Q1 .	Y	Y	Y	/	Y	Y	Y	N	Y	Y	/	Y	Y	Y	NA	NA	Y	Y	Y	N	Y	Y	NA	Y	Y	Y	NA	Y	Y	Y	Y	Y	Y	NA	Y	Y	Y	Y	Y	Y	Y	Y	Y	Y	0.9459
Li D, Zhang Z, Zhang C, Guo Q, Chen C, Peng X. Unraveling the connection between Hashimoto's Thyroiditis and non-alcoholic fatty liver disease: exploring the role of CD4+central memory T cells through integrated genetic approaches. Endocrine. 2024 Aug;85(2):751-765. doi: 10.1007/s12020-024-03745-z. Epub 2024 Feb 24. PMID: 38400881.	Y	Y	Y	/	Y	Y	Y	Y	Y	Y	/	Y	Y	Y	NA	NA	Y	Y	Y	N	Y	Y	NA	Y	Y	Y	NA	Y	Y	Y	Y	Y	Y	NA	Y	Y	Y	Y	Y	Y	Y	Y	Y	Y	0.973
Jie J, Gong Y, Luo S, Yang X, Guo K. Genetically predicted associations between circulating cytokines and autoimmune diseases: a bidirectional two-sample Mendelian randomization. Front Immunol. 2024 May 27;15:1404260. doi: 10.3389/fimmu.2024.1404260. PMID: 38860028; PMCID: PMC11163916.	Y	Y	Y	/	Y	Y	Y	N	Y	Y	/	Y	Y	Y	NA	Y	Y	Y	Y	N	Y	Y	NA	Y	Y	Y	NA	Y	Y	Y	Y	Y	Y	NA	Y	Y	Y	Y	Y	Y	Y	Y	Y	Y	0.9474
Yang L, Ou YN, Wu BS, Liu WS, Deng YT, He XY, Chen YL, Kang J, Fei CJ, Zhu Y, Tan L, Dong Q, Feng J, Cheng W, Yu JT. Large-scale whole-exome sequencing analyses identified protein-coding variants associated with immune-mediated diseases in 350,770 adults. Nat Commun. 2024 Jul 15;15(1):5924. doi: 10.1038/s41467-024-49782-0. PMID: 39009607; PMCID: PMC11250857.	Y	Y	Y	/	Y	Y	Y	Y	Y	Y	/	Y	Y	Y	NA	Y	Y	Y	Y	N	Y	Y	NA	Y	Y	Y	NA	Y	Y	Y	Y	Y	N	NA	Y	Y	Y	Y	Y	Y	Y	Y	Y	Y	0.9474
Xing X, Zhao C, Cai S, Wang J, Zhang J, Sun F, Huang M, Zhang L. Deciphering the mediating role of CXCL10 in hypothyroidism-induced idiopathic pulmonary fibrosis in European ancestry: a Mendelian randomization study. Front Immunol. 2024 Aug 9;15:1379480. doi: 10.3389/fimmu.2024.1379480. PMID: 39185418; PMCID: PMC11341476.	Y	Y	Y	/	Y	Y	Y	Y	Y	Y	/	Y	Y	Y	NA	Y	Y	Y	Y	N	Y	Y	NA	Y	Y	Y	NA	Y	Y	Y	Y	Y	Y	NA	Y	Y	Y	Y	Y	Y	Y	Y	Y	Y	0.9737
Sutoh Y, Komaki S, Yamaji T, Suzuki S, Katagiri R, Sawada N, Ono K, Ohmomo H, Hachiya T, Otsuka-Yamasaki Y, Takashima A, Umekage S, Iwasaki M, Shimizu A. Low MICA Gene Expression Confers an Increased Risk of Graves' Disease: A Mendelian Randomization Study. Thyroid. 2022 Feb;32(2):188-195. doi: 10.1089/thy.2021.0417. PMID: 34861792.	Y	Y	Y	/	Y	Y	Y	N	Y	Y	/	Y	Y	Y	NA	NA	Y	Y	Y	N	Y	Y	NA	Y	Y	Y	NA	Y	Y	Y	Y	Y	N	NA	Y	Y	Y	Y	Y	Y	Y	Y	Y	Y	0.9189
Zhao Z, Gao Y, Pei X, Wang W, Zhang H. Causal role of immune cells in Hashimoto's thyroiditis: Mendelian randomization study. Front Endocrinol (Lausanne). 2024 May 13;15:1352616. doi: 10.3389/fendo.2024.1352616. PMID: 38803479; PMCID: PMC11128540.	Y	Y	Y	/	Y	Y	Y	N	Y	Y	/	Y	Y	Y	NA	NA	Y	Y	Y	N	Y	Y	NA	Y	Y	Y	NA	Y	Y	Y	Y	Y	Y	NA	Y	Y	Y	Y	Y	Y	Y	Y	Y	Y	0.9459
Guo J, Si G, Si F. Treg cells as a protective factor for Hashimoto`s thyroiditis: a Mendelian randomization study. Front Endocrinol (Lausanne). 2024 Mar 8;15:1347695. doi: 10.3389/fendo.2024.1347695. PMID: 38524638; PMCID: PMC10957564.	Y	Y	Y	/	Y	Y	Y	N	Y	Y	/	Y	Y	Y	NA	NA	Y	Y	N	N	Y	Y	NA	Y	Y	Y	NA	Y	Y	Y	Y	Y	Y	NA	Y	Y	Y	Y	Y	Y	Y	Y	Y	Y	0.9189
Cao Z, Huang J, Long X. Associations between immune cell traits and autoimmune thyroid diseases: a bidirectional two-sample mendelian randomization study. Immunogenetics. 2024 Aug;76(4):219-231. doi: 10.1007/s00251-024-01345-9. Epub 2024 Jun 28. PMID: 38940861.	Y	Y	Y	/	Y	Y	Y	Y	Y	Y	/	Y	Y	Y	NA	NA	Y	Y	Y	N	Y	Y	NA	Y	Y	Y	NA	Y	Y	Y	Y	Y	Y	NA	Y	Y	Y	Y	Y	Y	Y	Y	Y	Y	0.973
	100	100	100	/	100	98.374	100	29.2683	100	100	/	100	100	100	100	100	100	100	90.2439	0.813008	100	100	100	100	100	100	100	100	100	100	100	100	69.1057	100	100	100	98.374	100	96.748	100	100	100	100	100

## Sheet: Table S7
Table S7. Synthesis Without Meta-analysis guidelines.
Section and Topic	Item #	Checklist item	Location where item is reported
METHODS
Grouping studies for synthesis	1	1a) Provide a description of, and rationale for, the groups used in the synthesis (e.g. groupings of populations, interventions, outcomes, study design)	P2-3
		1b) Detail and provide rationale for any changes made subsequent to the protocol in the groups used in the synthesis	P2-3
Describe the standardized metric and transformation method used	2	Describe the standardised metric for each outcome. Explain why the metric(s) was chosen, and describe any methods used to transform the intervention effects, as reported in the study, to the standardised metric, citing any methodological guidance used	P2-3
Describe the synthesis methods	3	Describe and justify the methods used to synthesise the effects for each outcome when it was not possible to undertake a meta-analysis of effect estimates	P2-3
Criteria used to prioritise results for summary and synthesis	4	Where applicable, provide the criteria used, with supporting justification, to select particular studies, or a particular study, for the main synthesis or to draw conclusions from the synthesis (e.g. based on study design, risk of bias assessments, directness in relation to the review question)	P2-3
Investigation of heterogeneity in reported effects	5	State the method(s) used to examine heterogeneity in reported effects when it is not possible to undertake a meta-analysis of effect estimates and its extensions to investigate heterogeneity	P2-3
Certainty of evidence	6	Describe the methods used to assess certainty of the synthesis findings	P2-3
Data presentation methods	7	Describe the graphical and tabular methods used to present the effects (e.g. tables, forest plots, harvest plots)；Specify key study characteristics (e.g. study design, risk of bias) used to order the studies, in the text and any tables or graphs, clearlyreferencing the studies included	P2-3
RESULTS
Reporting results	8	For each comparison and outcome, provide a description of the synthesised findings, and the certainty of the findings. Describe the result in language that is consistent with the question the synthesis addresses, and indicate which studies contribute to the synthesis	P4-19
DISCUSSION
Limitations of the synthesis	9	Report the limitations of the synthesis methods used and/or the groupings used in the synthesis, and how these affect the conclusions that can be drawn in relation to the original review question	P19-21

## Sheet: Table S8
Table S8. Synthesis Without Meta-analysis Rusults.
Qualitative summary	Exposure	Outcome	Reference	Population	SNPs	Effect size (95%CI)	p-value	Direction	Notes on Heterogeneity/Overlap	Evidence Level	Conclusion
	COVID-19 infection	AITD	[28]	European	19	OR, 1.042 (0.984~1.103)	0.159	↑	/	Insufficient	/
	COVID-19 infection	AITD	[29]	European	81	OR, 1.02 (1.00~1.03)	0.037	↑	/	Very-low	/
SWiM Summary	-	-	-	-	-	-	-	-	Overlapping datasets		Very-low evidence suggests that genetic liability to COVID-19 infection is associated with an increased risk of AITD.
	COVID-19 hospitalization	AITD	[28]	European	22	OR, 1.014 (0.991~1.037)	0.233	↑	/	Insufficient	/
	COVID-19 hospitalization	AITD	[29]	European	81	OR, 1.04 (1.01~1.08)	0.012	↑	/	Very-low	/
SWiM Summary	-	-	-	-	-	-	-	-	Overlapping datasets		Very-low evidence suggests that genetic liability to COVID-19 hospitalization is associated with an increased risk of AITD.
	severe COVID-19	AITD	[28]	European	31	OR, 0.996 (0.982~1.011)	0.627	↓	/	Insufficient	/
	severe COVID-19	AITD	[29]	European	82	OR, 1.06 (1.00~1.12)	0.04	↑	/	Low	/
SWiM Summary	-	-	-	-	-	-	-	-	Overlapping datasets		Very-low evidence suggests that genetic liability to severe COVID-19 is associated with an increased risk of AITD.
	GD	RA	[48]	European	4	OR, 0.928 (0.398~2.162)	0.863	↓	/	Insufficient	/
	GD	RA	[50]	European	19	OR, 1.10 (1.01~1.18)	0.02	↑	/	High	/
	GD	RA	[49]	East Asian	13	OR, 1.30 (0.94~1.80)	0.112	↑	/	Insufficient	/
	GD	RA	[50]	East Asian	19	OR, 1.34 (1.21~1.47)	2.33e-09	↑	/	Moderate	/
SWiM Summary	-	-	-	-	-	-	-	-	Overlapping datasets		High evidence suggests that genetic liability to GD is associated with an increased risk of RA.
	RA	GD	[48]	European	73	OR, 1.269 (1.127~1.429)	8.15e-05	↑	/	Moderate	/
	RA	GD	[50]	European	26	OR, 1.16 (1.08~1.25)	0.000119	↑	/	Insufficient	/
	RA	GD	[49]	East Asian	12	OR, 1.39 (1.10~1.75)	0.007	↑	/	High	/
	RA	GD	[50]	East Asian	14	OR, 1.14 (1.05~1.24)	0.00198	↑	/	Moderate	/
SWiM Summary	-	-	-	-	-	-	-	-	Overlapping datasets		High evidence suggests that genetic liability to RA is associated with an increased risk of GD.
	GD	SLE	[50]	East Asian	19	OR, 1.21 (1.08~1.35)	0.000679	↑	/	Moderate	/
	GD	SLE	[65]	East Asian	12	OR, 1.17 ( 0.99~1.40)	0.069	↑	/	Insufficient	/
	GD	SLE	[76]	East Asian	7	OR, 1.330 (1.189~1.488)	6.39e-07	↑	/	Moderate	/
	GD	SLE	[50]	European	19	OR, 1.22 (1.08~1.38)	0.19	↑	/	Insufficient	/
SWiM Summary	-	-	-	-	-	-	-	-	Overlapping datasets		Moderate evidence suggests that genetic liability to GD is associated with an increased risk of SLE in East Asian populations.
	SLE	GD	[65]	East Asian	36	OR, 1.15 ( 1.05~1.27)	0.004	↑	/	Low	/
	SLE	GD	[76]	East Asian	23	OR, 1.124 (1.038~1.217)	0.004	↑	/	Insufficient	/
	SLE	GD	[50]	East Asian	40	OR, 1.10 (1.03~1.17)	0.00259	↑	/	Insufficient	/
	SLE	GD	[50]	European	90	OR, 1.03 (0.99~1.07)	0.14	↑	/	Insufficient	/
SWiM Summary	-	-	-	-	-	-	-	-	Overlapping datasets		Low evidence suggests that genetic liability to SLE is associated with an increased risk of GD in East Asian populations.
	UC	HT	[56]	European	67	OR, 0.92 (0.78~1.08)	0.295	↓	/	Insufficient	/
	UC	HT	[78]	European	25	OR, 0.961 (0.783~1.180)	0.707	↓	/	Insufficient	/
SWiM Summary	-	-	-	-	-	-	-	-	Overlapping datasets		The findings were insufficient to support an association between genetic liability to UC and HT.
	CD	HT	[56]	European	35	OR, 1.07 (0.97~1.18)	0.169	↑	/	Insufficient	/
	CD	HT	[78]	European	28	OR, 2.371 (1.526~3.683)	< 0.001	↑	/	Moderate	/
SWiM Summary	-	-	-	-	-	-	-	-	Overlapping datasets		Moderate evidence suggests that genetic liability to CD is associated with an increased risk of HT.
	CD	GD	[50]	European	122	OR, 1.01 (0.95~1.07)	0.8	↑	/	Insufficient	/
	CD	GD	[50]	East Asian	14	OR, 0.99 (0.91~1.08)	0.82	↓	/	Insufficient	/
	CD	GD	[64]	East Asian	14	OR, 1.33 (1.15~1.53)	<0.001	↑	/	Moderate	/
SWiM Summary	-	-	-	-	-	-	-	-	Overlapping datasets		Moderate evidence suggests that genetic liability to CD is associated with an increased risk of GD in East Asian populations.
	UC	GD	[50]	East Asian	10	OR, 0.87 (0.75~1.00)	0.05	↓	/	Insufficient	/
	UC	GD	[50]	European	88	OR, 1.09 (1.02~1.16)	0.01	↑	/	Very-low	/
	UC	GD	[64]	East Asian	7	OR, 0.82 (0.62~1.09 )	0.178	↓	/	Insufficient	/
SWiM Summary	-	-	-	-	-	-	-	-	Overlapping datasets		Very-low evidence suggests that genetic liability to UC is associated with an increased risk of GD in European populations.
	GD	CD	[50]	European	19	OR, 0.98 (0.90~1.06)	0.6	↓	/	Insufficient	/
	GD	CD	[50]	East Asian	19	OR, 1.21 (0.95~1.53)	0.12	↑	/	Insufficient	/
	GD	CD	[64]	East Asian	7	OR, 1.30 (1.06~1.59)	0.01	↑	/	Very-low	/
SWiM Summary	-	-	-	-	-	-	-	-	Overlapping datasets		Very-low evidence suggests that genetic liability to GD is associated with an increased risk of CD in East Asian populations.
	GD	UC	[50]	East Asian	19	OR, 1.28 (0.88~1.87)	0.19	↑	/	Low	/
	GD	UC	[50]	European	19	OR, 0.95 (0.89~1.00)	0.06	↓	/	Insufficient	/
	GD	UC	[64]	East Asian	7	OR, 0.71 (0.58~0.86)	< 0.001	↓	/	Low	/
SWiM Summary	-	-	-	-	-	-	-	-	Overlapping datasets		The findings were insufficient to support an association between genetic liability to GD and UC.
	Celiac disease	GD	[60]	European	32	OR, 1.251(1.127~1.387)	2.34e-05	↑	/	Non-evaluable	/
	Celiac disease	GD	[66]	European	35	OR, 1.25 (1.15~1.36)	4.41e-08	↑	/	High	/
	Celiac disease	GD	[66]	European	27	OR, 1.19 (1.13~1.25)	9.48e-12	↑	/	High	/
	Celiac disease	GD	[69]	European	58	β = 0.18，SE=0.02	1.29e-14	↑	/	High	/
SWiM Summary	-	-	-	-	-	-	-	-	Overlapping datasets		High evidence suggests that genetic liability to celiac disease is associated with an increased risk of GD.
	GD	Vitiligo	[62]	European	23	OR, 1.270 (0.988~1.632)	0.062	↑	/	Insufficient	/
	GD	Vitiligo	[74]	European	16	OR, 1.03 (0.92~1.14)	0.61	↑	/	Insufficient	/
SWiM Summary	-	-	-	-	-	-	-	-	Overlapping datasets		The findings were insufficient to support an association between genetic liability to GD and vitiligo.
	Systemic sclerosis	AIHT	[68]	European	2	OR, 1.028 (0.801~1.320)	0.828	↑	/	Non-evaluable	/
	Systemic sclerosis	AIHT	[71]	European	3	OR, 1.000 (0.999~1.001)	0.91	↑	/	Insufficient	/
SWiM Summary	-	-	-	-	-	-	-	-	Overlapping datasets		The findings were insufficient to support an association between genetic liability to systemic sclerosis and AIHT.
	HT	genus.Butyrivibrio	[83]	European	122	OR, 0.99 (0.93~1.05)	0.749	↓	/	Non-evaluable	/
	HT	genus.Butyrivibrio	[85]	European	8	OR, 1.014 (0.916~1.123)	0.788	↑	/	Insufficient	/
SWiM Summary	-	-	-	-	-	-	-	-	Overlapping datasets		The findings were insufficient to support an association between genetic liability to HT and genus.Butyrivibrio.
	HT	genus.Intestinimonas	[83]	European	124	OR, 1.00 (0.97~1.04)	0.942	↑	/	Non-evaluable	/
	HT	genus.Intestinimonas	[85]	European	8	OR, 1.007 (0.953~1.064)	0.802	↑	/	Insufficient	/
SWiM Summary	-	-	-	-	-	-	-	-	Overlapping datasets		The findings were insufficient to support an association between genetic liability to HT and genus.Intestinimonas.
	genus Catenibacterium	GD	[80]	European	4	OR, 1.396 (1.081~1.803)	0.011	↑	/	Low	/
	genus Catenibacterium	GD	[83]	European	4	OR, 1.418 (1.104~1.821)	0.006	↑	/	Low	/
SWiM Summary	-	-	-	-	-	-	-	-	Overlapping datasets		Low evidence suggests that genetic liability to genus Catenibacterium is associated with an increased risk of GD.
	genus.RuminococcaceaeUCG011	HT	[83]	European	10	OR, 0.932 (0.872~0.995)	0.036	↓	/	Low	/
	genus.RuminococcaceaeUCG011	HT	[85]	European	8	OR, 0.896 (0.810~0.991)	0.032	↓	/	Low	/
SWiM Summary	-	-	-	-	-	-	-	-	Overlapping datasets		Low evidence suggests that genetic liability to genus.RuminococcaceaeUCG011 is associated with an decreased risk of HT.
	genus.Butyrivibrio	HT	[85]	European	16	OR, 0.907 (0.839~0.980)	0.014	↓	/	Moderate	/
	genus.Butyrivibrio	HT	[83]	European	16	OR, 0.961 (0.931~0.993)	0.016	↓	/	Low	/
SWiM Summary	-	-	-	-	-	-	-	-	Overlapping datasets		Moderate evidence suggests that genetic liability to genus.Butyrivibrio is associated with an decreased risk of HT.
	Family Alcaligenaceae	HT	[81]	European	5	OR, 0.18 (0.04~0.90)	0.037	↓	/	Moderate	/
	Family Alcaligenaceae	HT	[85]	European	17	OR, 0.775 (0.661~0.909)	0.002	↓	/	Low	/
SWiM Summary	-	-	-	-	-	-	-	-	Overlapping datasets		Low evidence suggests that genetic liability to Family Alcaligenaceae is associated with an decreased risk of HT.
	Vitamin D	HT	[115]	European	105	OR, 0.499 (0.289~0.860)	0.012	↓	/	Moderate	/
	Vitamin D	HT	[119]	European	115	OR, 0.717 (0.341~1.504)	0.378	↓	/	Insufficient	/
	Vitamin D	HT	[120]	European	/	/	> 0.05	-	/	Non-evaluable	/
SWiM Summary	-	-	-	-	-	-	-	-	Overlapping datasets		Low evidence suggests that genetic liability to Vitamin D is associated with an decreased risk of HT.
	Vitamin D	GD	[115]	European	105	OR, 0.813 (0.635~1.040)	0.1	↓	/	Insufficient	/
	Vitamin D	GD	[116]	Asian	41	OR, 1.71 (1.25~2.33)	0.001	↑	/	High	/
	Vitamin D	GD	[116]	European	43	OR, 1.34 (0.91~1.98)	0.136	↑	/	Insufficient	/
	Vitamin D	GD	[120]	European	/	/	> 0.05	-	/	Non-evaluable	/
	Vitamin D	GD	[118]	European	116	OR, 0.902 (0.747~1.133)	0.436	↓	/	Insufficient	/
SWiM Summary	-	-	-	-	-	-	-	-	Overlapping datasets		High evidence suggests that genetic liability to Vitamin D is associated with an increased risk of GD in Asian populations.
	Vitamin D	AIH	[117]	European	12	OR, 0.61 (0.25~1.47)	0.269	↓	/	Insufficient	/
	Vitamin D	AIH	[115]	European	105	OR, 0.935 (0.695~1.256)	0.654	↓	/	Insufficient	/
	Vitamin D	AIH	[121]	European	89	OR, 0.613 (0.407~0.923)	0.019	↓	/	Low	/
	Vitamin D	AIH	[121]	European	107	OR, 0.851 (0.574~1.261)	0.389	↓	/	Insufficient	/
SWiM Summary	-	-	-	-	-	-	-	-	Overlapping datasets		The findings were insufficient to support an association between genetic liability to Vitamin D and AIH.
	Vitamin D	AIHT	[117]	European	12	OR, 1.06 (0.90~1.26)	0.462	↑	/	Insufficient	/
	Vitamin D	AIHT	[121]	European	87	OR, 0.920 (0.813~1.042)	0.189	↓	/	Insufficient	/
	Vitamin D	AIHT	[121]	European	105	OR, 0.960 (0.874-1.054)	0.389	↓	/	Insufficient	/
SWiM Summary	-	-	-	-	-	-	-	-	Overlapping datasets		The findings were insufficient to support an association between genetic liability to Vitamin D and AIHT.
